# Supplementary material for: Systematic detection of putative tumor suppressor genes through the combined use of exome and transcriptome sequencing
Source: Genome Biol. 2010 Nov 25;11(11):R114. doi: 10.1186/gb-2010-11-11-r114 (PMC3156953; doi:10.1186/gb-2010-11-11-r114)
Supplement: Additional file 1 — Supplemental tables. Table S1: exome genotyping in HCC1954. Table S2: exome genotyping in HCC1954BL. Table S3: LOH genes in HCC1954. Table S4: LOH genes in HCC1954BL. Table S5: ASE genes in HCC1954. Table S6: ASE genes in HCC1954BL. Table S7: primers used in ASE events validation. Table S8: summary of putative tumor suppressor genes identified by LOH and ASE events. [file gb-2010-11-11-r114-S1.XLS]

## Sheet: ST1_Exome_genotyping_HCC1954
Reference	Start	End	Ref	Var	Total	Var	Ref	Var	Coding	Region	Known
Accno	Pos	Pos	Nuc	Nuc	Depth	Freq	AA	AA	Frame	Name	SNP's
chr1	871490	871490	G	A	9	0.89	L	L	-1	NOC2L	rs2272757
chr1	878502	878502	T	C	5	1	E	E	-1	NOC2L	rs3748596
chr1	878522	878522	T	C	5	1	I	V	-1	NOC2L	rs3748597
chr1	884436	884436	G	A	8	1			-	NOC2L	rs13303010
chr1	887188	887188	G	C	9	1	A	A	1	KLHL17	rs4970441
chr1	899282	899282	C	T	4	0.75	D	D	1	PLEKHN1	rs28548431
chr1	938784	938784	T	C	4	1			+	ISG15	rs15842
chr1	939471	939471	G	A	8	0.87	S	N	1	ISG15	rs1921
chr1	939517	939517	A	G	7	1	V	V	1	ISG15	rs8997
chr1	971794	971794	A	G	3	1	S	S	2	AGRN	rs2465128
chr1	1148494	1148494	A	G	17	1	D	D	-2	SDF4	rs6603781
chr1	1235867	1235867	A	G	7	1			+	PUSL1	rs2296474
chr1	1239050	1239050	G	A	16	1	F	F	-3	CPSF3L	rs12142199
chr1	1244704	1244704	C	G	3	1	G	G	-3	CPSF3L	rs10907179
chr1	1252829	1252829	C	T	6	1	R	R	3	GLTPD1	rs307349
chr1	1259417	1259417	T	C	11	1	C	R	2	TAS1R3	rs307377
chr1	1267396	1267396	T	C	5	1	P	P	-3	DVL1	rs56157041,rs17854636
chr1	1299937	1299937	C	G	8	1			-	AURKAIP1	rs2765035
chr1	1656111	1656111	G	A	5	1	R	W	-2	SLC35E2
chr1	1674332	1674332	C	T	7	0.86	P	P	-3	NADK	rs7407
chr1	1836625	1836625	G	A	10	0.9			+	CALML6	rs2247560
chr1	1839389	1839389	A	G	7	0.57	M	T	-2	TMEM52	rs28640257,rs4459050
chr1	1946897	1946897	T	C	7	0.86	G	G	1	GABRD	rs2229110
chr1	2330060	2330060	T	C	6	1	T	T	-2	PEX10	rs2494598
chr1	2442429	2442429	T	C	12	1	K	K	-1	PANK4	rs2985862
chr1	3379587	3379587	C	T	8	1	H	Y	3	ARHGEF16	rs2185639
chr1	3384316	3384316	T	C	13	1	S	S	1	ARHGEF16	rs4638054
chr1	3384899	3384899	G	A	8	1	V	V	3	ARHGEF16	rs10797395
chr1	3537996	3537996	T	C	4	1	A	A	-2	WDR8	rs2760321
chr1	3633571	3633571	C	T	12	0.83	N	N	1	TP73
chr1	3639422	3639422	G	A	6	1	A	A	1	TP73	rs9662633
chr1	3659061	3659061	A	G	14	0.86	P	P	1	CCDC27	rs10797410
chr1	3659065	3659065	C	G	14	0.86	Q	E	1	CCDC27	rs10910021
chr1	3733179	3733179	G	A	20	1			-	KIAA0562	rs6663840
chr1	3735784	3735784	G	A	15	1	A	V	-1	KIAA0562	rs2275831
chr1	3790102	3790102	A	G	18	1	P	P	3	DFFB	rs3205087
chr1	3797453	3797453	G	C	7	1	T	R	-1	C1orf174	rs4274008
chr1	6064895	6064895	T	C	21	1	D	D	1	KCNAB2	rs11542387
chr1	6081149	6081149	A	G	31	0.32	S	S	1	KCNAB2	rs2229002
chr1	6119456	6119456	A	G	3	1	I	I	-1	CHD5	rs2250358
chr1	6124832	6124832	G	A	11	0.73	N	N	-1	CHD5	rs2273032
chr1	6131950	6131950	T	C	8	1	V	V	-2	CHD5	rs12565328
chr1	6133770	6133770	G	A	4	1	F	F	-1	CHD5	rs9434711
chr1	6236525	6236525	C	T	5	1	R	H	-3	GPR153	rs12735670
chr1	6557818	6557818	A	G	6	1	K	E	1	TAS1R1	rs10864628
chr1	6582092	6582092	G	A	10	1	S	S	-2	KLHL21	rs2232460
chr1	6627222	6627222	A	G	12	1	G	G	-3	DNAJC11	rs200458,rs17851110
chr1	7646544	7646544	G	A	17	0.71	S	S	2	CAMTA1	rs12128526
chr1	7792635	7792635	T	C	10	1	S	S	1	PER3	rs228669
chr1	7803270	7803270	T	G	23	0.17	V	G	2	PER3	rs10462020
chr1	7810080	7810080	T	C	13	1	L	P	2	PER3	rs228696
chr1	7812651	7812651	A	G	30	0.87	T	T	1	PER3	rs57875989,rs12023156
chr1	7812704	7812704	T	C	25	0.16	M	T	1	PER3	rs2640909
chr1	7819720	7819720	A	G	32	0.19	H	R	3	PER3	rs10462021
chr1	7835591	7835591	A	G	23	0.17	S	S	-1	UTS2	rs45512694
chr1	7836017	7836017	G	A	25	0.24	T	M	-1	UTS2	rs228648
chr1	7997006	7997006	G	T	9	0.67	C	*	-2	ERRFI1
chr1	8312971	8312971	G	C	7	1	L	L	2	SLC45A1	rs56125713
chr1	8313082	8313082	A	G	9	1	P	P	2	SLC45A1	rs1058619
chr1	8341231	8341231	C	A	3	1	R	R	-1	RERE	rs11121172
chr1	8341237	8341237	T	C	3	1	R	R	-1	RERE	rs1058766
chr1	8348487	8348487	T	C	5	0.6	T	T	-1	RERE	rs3753275
chr1	8932031	8932031	A	C	7	0.57	M	L	2	CA6	rs2274328
chr1	8932038	8932038	G	C	7	0.57	G	A	2	CA6	rs2274329,rs61746465
chr1	8932057	8932057	G	C	6	0.5	G	G	2	CA6	rs2274330
chr1	8953551	8953551	C	T	10	0.4	N	N	1	CA6	rs3737665
chr1	9246497	9246497	G	A	10	0.7	R	Q	2	H6PD	rs6688832
chr1	9338933	9338933	C	T	17	0.29	L	L	1	SPSB1	rs3795309
chr1	9556052	9556052	A	G	27	0.85	E	E	2	SLC25A33
chr1	9578552	9578552	C	T	11	0.82	T	M	3	TMEM201
chr1	9707010	9707010	C	T	12	0.58	Y	Y	1	PIK3CD	rs11121484,rs41476649
chr1	10141026	10141026	T	C	35	0.14	S	S	2	UBE4B	rs2273299
chr1	10241239	10241239	C	G	34	0.71	A	A	1	KIF1B	rs12402052
chr1	10344465	10344465	A	G	24	0.25	P	P	1	KIF1B	rs12125492
chr1	10357911	10357911	C	A	23	0.74	T	T	1	KIF1B	rs11121552
chr1	10383072	10383072	T	C	11	0.82	D	D	1	PGD	rs1049887
chr1	10395783	10395783	C	T	13	0.62	D	D	1	PGD	rs2229687
chr1	10434176	10434176	T	C	8	1	S	S	1	CORT	rs41376048,rs666103
chr1	10477921	10477921	A	G	29	0.1	S	G	1	PEX14
chr1	10518928	10518928	C	T	25	0.96	F	F	1	PEX14	rs12375
chr1	10632028	10632028	C	T	9	0.44	A	A	-1	CASZ1	rs284299
chr1	10936705	10936705	C	T	12	0.42	A	T	-1	C1orf127	rs45537241
chr1	11010111	11010111	G	A	32	1	S	S	-2	MASP2	rs1782455
chr1	11013503	11013503	C	A	7	1	D	Y	-2	MASP2	rs12711521
chr1	11054804	11054804	G	A	29	0.97	R	R	-1	EXOSC10	rs1130683
chr1	11063774	11063774	C	G	21	0.95	P	P	-3	EXOSC10	rs2258621
chr1	11127645	11127645	C	T	28	1	A	A	-1	MTOR	rs1057079
chr1	11211345	11211345	G	A	7	1	N	N	-2	MTOR	rs1064261
chr1	11224301	11224301	A	G	7	1	D	D	-3	MTOR	rs1135172
chr1	11689011	11689011	C	T	3	1	L	F	1	C1orf187	rs11121804
chr1	11777044	11777044	G	A	9	1	F	F	-3	MTHFR	rs4846051
chr1	11785644	11785644	G	A	23	0.13	P	P	-1	MTHFR	rs2066470
chr1	11819669	11819669	C	T	16	0.37	G	G	1	CLCN6	rs41275500
chr1	12005513	12005513	A	G	10	1	K	E	1	MIIP	rs2295283
chr1	12098316	12098316	C	T	15	1	R	C	2	TNFRSF8	rs1763642
chr1	12324455	12324455	A	C	13	0.31	P	P	2	VPS13D	rs28551666
chr1	12561551	12561551	T	C	7	1	P	P	-1	DHRS3	rs2275875
chr1	12563237	12563237	C	T	17	0.82	T	T	-1	DHRS3	rs11540058
chr1	12743457	12743457	T	C	10	1	F	L	2	C1orf158	rs1132185,rs3010920
chr1	12777015	12777015	C	T	18	0.56	P	S	3	PRAMEF1	rs1769774
chr1	12777117	12777117	C	G	13	1	Q	E	3	PRAMEF1	rs1063776
chr1	12777131	12777131	T	C	13	0.38	V	V	3	PRAMEF1	rs1063778,rs1063779
chr1	12778422	12778422	C	G	15	1	A	G	3	PRAMEF1	rs1063795
chr1	12778432	12778432	G	C	14	1	R	R	3	PRAMEF1	rs1063797
chr1	12778465	12778465	A	C	12	0.33	R	S	3	PRAMEF1	rs1052908
chr1	12829869	12829869	G	C	7	0.43	T	T	-1	HNRNPCL1
chr1	12829957	12829957	A	T	10	0.3	V	D	-1	HNRNPCL1	rs2076063
chr1	12829966	12829966	T	C	10	0.6	D	G	-1	HNRNPCL1	rs74055698
chr1	12829972	12829972	G	A	10	0.3	P	L	-1	HNRNPCL1
chr1	12829987	12829987	G	A	11	0.27	A	V	-1	HNRNPCL1
chr1	12829995	12829995	T	A	11	0.27	E	D	-1	HNRNPCL1
chr1	12830025	12830025	A	G	10	0.3	H	H	-1	HNRNPCL1	rs72644588
chr1	12830033	12830033	C	T	10	0.3	E	K	-1	HNRNPCL1
chr1	12830037	12830037	T	C	10	0.3	K	K	-1	HNRNPCL1
chr1	12830052	12830052	A	G	13	0.23	S	S	-1	HNRNPCL1
chr1	12830056	12830056	C	G	13	0.23	S	T	-1	HNRNPCL1
chr1	12830070	12830070	T	A	13	0.23	S	S	-1	HNRNPCL1
chr1	12830100	12830100	T	C	13	0.23	K	K	-1	HNRNPCL1
chr1	12830364	12830364	T	C	18	0.17	G	G	-1	HNRNPCL1	rs28391533,rs1737104
chr1	12830424	12830424	C	T	18	0.17	A	A	-1	HNRNPCL1	rs1736811
chr1	12830472	12830472	T	C	19	0.84	A	A	-1	HNRNPCL1	rs848418
chr1	12842174	12842174	T	C	15	0.8	D	D	3	PRAMEF2	rs1063762,rs17400817
chr1	12842210	12842210	C	T	16	0.81	A	A	3	PRAMEF2
chr1	12842211	12842211	C	G	16	0.81	L	V	3	PRAMEF2
chr1	12842515	12842515	A	G	18	0.78	K	R	3	PRAMEF2	rs72472698
chr1	12842521	12842521	A	G	17	0.76	Y	C	3	PRAMEF2	rs3204805
chr1	12842550	12842550	T	G	16	0.81	C	G	3	PRAMEF2	rs72472699
chr1	12842654	12842654	C	G	12	0.83	L	L	3	PRAMEF2	rs17038709
chr1	12843697	12843697	A	G	14	0.93	T	A	3	PRAMEF2	rs12139546
chr1	12843714	12843714	A	G	14	0.86	L	L	3	PRAMEF2	rs12139549
chr1	12843719	12843719	A	G	14	0.93	E	G	3	PRAMEF2	rs12139550,rs17039281
chr1	12843919	12843919	T	C	16	0.81	C	R	3	PRAMEF2	rs1063796,rs17039307,rs56145411
chr1	12843920	12843920	G	A	16	0.75	C	Y	3	PRAMEF2	rs56145411
chr1	12844126	12844126	T	G	11	0.64	F	V	3	PRAMEF2	rs1063798
chr1	12844163	12844163	C	T	10	0.6	P	L	3	PRAMEF2
chr1	12862013	12862013	T	C	14	0.64	Y	C	-3	PRAMEF4	rs28498663,rs28609482
chr1	12862019	12862019	G	A	16	0.19	T	I	-3	PRAMEF4	rs28715572
chr1	12862027	12862027	C	G	16	0.62	L	F	-3	PRAMEF4	rs28473210
chr1	12862054	12862054	C	T	18	0.67	R	R	-3	PRAMEF4	rs28516966
chr1	12862097	12862097	C	T	19	0.16	S	N	-3	PRAMEF4	rs71225487
chr1	12862149	12862149	G	C	22	0.14	L	V	-3	PRAMEF4	rs28656460
chr1	12862211	12862211	C	G	19	0.16	C	S	-3	PRAMEF4	rs4994083,rs28399148
chr1	12862239	12862239	T	C	20	0.15	T	A	-3	PRAMEF4	rs60155939,rs59426847
chr1	12862240	12862240	G	A	20	0.15	N	N	-3	PRAMEF4	rs59426847
chr1	12862251	12862251	A	T	19	0.42	F	I	-3	PRAMEF4	rs28452936
chr1	12862261	12862261	C	G	20	0.45	L	L	-3	PRAMEF4	rs28546260
chr1	12862272	12862272	A	G	20	0.15	L	L	-3	PRAMEF4	rs59607227,rs71256788
chr1	12862320	12862320	G	A	18	0.17	L	L	-3	PRAMEF4	rs11578354,rs58112782
chr1	12862381	12862381	G	T	19	0.47	T	T	-3	PRAMEF4
chr1	12862402	12862402	G	A	17	0.53	D	D	-3	PRAMEF4
chr1	12862491	12862491	A	C	8	0.5	F	V	-3	PRAMEF4	rs58528848,rs3895133
chr1	12864310	12864310	T	G	11	0.55	Y	S	-3	PRAMEF4	rs4503360
chr1	12865787	12865787	A	G	6	0.67	W	R	-1	PRAMEF4	rs3121079
chr1	12923550	12923550	G	A	6	0.67	S	S	-3	PRAMEF6	rs2023352,rs7418085
chr1	12923773	12923773	C	T	14	0.86	C	Y	-3	PRAMEF6	rs7419099
chr1	12923899	12923899	C	G	17	0.76	C	S	-3	PRAMEF6	rs1967669,rs7419077,rs61779367,rs71232900
chr1	13813451	13813451	C	G	17	1	A	G	2	PDPN	rs2486188
chr1	13977726	13977726	T	A	13	0.85	D	E	2	PRDM2	rs2076324
chr1	13977878	13977878	G	A	16	0.69	C	Y	2	PRDM2	rs41269803
chr1	13977885	13977885	G	A	15	0.67	E	E	2	PRDM2	rs1203678
chr1	13978509	13978509	G	A	24	0.83	P	P	2	PRDM2	rs56057569
chr1	13978634	13978634	T	C	28	0.21	I	T	2	PRDM2
chr1	13981701	13981701	A	G	23	0.74	S	S	2	PRDM2	rs1203651
chr1	14015590	14015590	A	G	15	1	Q	R	2	PRDM2	rs1046331
chr1	15320085	15320085	A	G	17	1			-	C1orf126	rs1546906
chr1	15418664	15418664	G	A	9	0.78	P	P	3	TMEM51	rs3753313
chr1	15641584	15641584	C	T	6	0.67	D	D	3	CTRC	rs41307798
chr1	15661884	15661884	A	C	12	0.25	A	A	3	CELA2A	rs3815787,rs55772743
chr1	15666500	15666500	G	A	12	0.25	A	A	1	CELA2A	rs1042010
chr1	15681354	15681354	G	A	11	0.73	G	R	3	CELA2B	rs3820071
chr1	15681459	15681459	G	A	7	0.71	D	N	3	CELA2B	rs3766160
chr1	15682463	15682463	G	A	11	0.82	T	T	3	CELA2B	rs10927792
chr1	15685019	15685019	A	G	8	1	Q	R	2	CELA2B	rs6429745
chr1	15705130	15705130	T	C	9	1	Q	R	-1	CASP9	rs1052576
chr1	15706947	15706947	A	G	12	0.33			-	CASP9	rs2020902
chr1	15717202	15717202	A	G	10	1	F	F	-1	CASP9	rs1820204
chr1	15723200	15723200	G	A	6	1	A	V	-1	CASP9	rs1052571
chr1	15733390	15733390	C	T	24	0.29			+	DNAJC16	rs11583306
chr1	15776905	15776905	C	T	23	0.43	S	S	-1	AGMAT	rs11544523
chr1	15782331	15782331	C	T	21	0.29	R	Q	-3	AGMAT	rs11580170
chr1	15782437	15782437	C	G	19	1	G	R	-3	AGMAT	rs6429757
chr1	15832564	15832564	C	T	24	0.42	A	A	2	DDI2	rs3795763
chr1	15859134	15859134	T	C	38	0.24	F	L	1	RSC1A1	rs3766163
chr1	16128231	16128231	C	T	11	0.45	A	V	3	SPEN	rs848208
chr1	16128594	16128594	T	C	18	1	L	P	3	SPEN	rs848209
chr1	16132400	16132400	A	G	12	1	N	D	3	SPEN	rs848210
chr1	16133503	16133503	C	T	23	0.39	A	A	3	SPEN	rs848211
chr1	16143847	16143847	G	A	5	0.6	F	F	-1	ZBTB17	rs9661939
chr1	16243654	16243654	G	T	7	0.86	R	L	1	CLCNKB	rs2015352
chr1	16245711	16245711	A	G	9	0.67	S	S	2	CLCNKB	rs5257
chr1	16248778	16248778	C	T	9	0.89	A	V	2	CLCNKB	rs7367494,rs34188929
chr1	16248906	16248906	T	C	18	0.72	C	C	3	CLCNKB	rs7368151
chr1	16252783	16252783	T	C	10	1	M	T	3	CLCNKB	rs5253
chr1	16255935	16255935	C	T	8	0.87			+	CLCNKB	rs61769892
chr1	16324354	16324354	G	A	8	0.5	I	I	-3	EPHA2	rs3754334
chr1	16337260	16337260	G	A	7	1	P	P	-2	EPHA2	rs2230597
chr1	16347710	16347710	C	T	13	0.85	L	L	-1	EPHA2	rs6678616
chr1	16347713	16347713	C	T	12	0.83	A	A	-1	EPHA2	rs6678618
chr1	16406842	16406842	C	G	8	0.5	E	Q	-2	ARHGEF19	rs221057
chr1	16407233	16407233	C	G	6	0.67	G	R	-2	ARHGEF19	rs221058
chr1	16450381	16450381	C	T	18	0.67	A	T	-1	FBXO42	rs35196193
chr1	16450495	16450495	G	C	13	0.77	P	A	-1	FBXO42	rs12069239
chr1	16604097	16604097	C	G	19	0.26	V	L	-2	SPATA21	rs525409
chr1	17123423	17123423	A	G	8	0.37	T	T	2	CROCC	rs57174186
chr1	17138147	17138147	C	T	3	1	P	S	1	CROCC	rs9435793
chr1	17174367	17174367	A	G	8	1	H	H	-3	MFAP2	rs761422
chr1	17186241	17186241	C	T	4	1	V	V	-1	ATP13A2	rs761421
chr1	17187529	17187529	G	A	7	1	G	G	-3	ATP13A2	rs9435662
chr1	17191598	17191598	G	A	6	1	P	P	-1	ATP13A2	rs2076603
chr1	17253084	17253084	G	T	5	1	A	A	-1	SDHB	rs2746462
chr1	17269290	17269290	T	C	5	1	L	L	-1	PADI2	rs2076595
chr1	17274842	17274842	C	T	7	1	A	A	-3	PADI2	rs3818032
chr1	17278396	17278396	G	A	9	0.89	N	N	-1	PADI2	rs2057096
chr1	17458721	17458721	A	G	12	0.25	I	V	3	PADI3	rs3750300
chr1	17482035	17482035	G	T	12	1	P	P	1	PADI3	rs2293920
chr1	17530121	17530121	G	A	6	1	G	S	3	PADI4	rs11203366
chr1	17530203	17530203	T	C	6	1	V	A	3	PADI4	rs11203367
chr1	17533086	17533086	G	C	20	1	G	A	1	PADI4	rs874881
chr1	17535249	17535249	T	C	21	1	L	L	2	PADI4	rs1748033
chr1	17547124	17547124	C	A	9	1	R	R	1	PADI4	rs2240335
chr1	17896277	17896277	A	G	5	0.8	I	V	2	ARHGEF10L	rs2270976
chr1	18022097	18022097	G	T	4	1	A	S	1	ACTL8	rs694214
chr1	18022153	18022153	C	A	5	1	G	G	1	ACTL8	rs2296035
chr1	19053602	19053602	G	C	10	0.9	R	G	-1	TAS1R2	rs34447754
chr1	19053669	19053669	A	C	10	0.9	T	T	-1	TAS1R2	rs28470550
chr1	19056664	19056664	A	G	25	0.68	F	F	-3	TAS1R2	rs68081213
chr1	19075483	19075483	G	A	8	0.75	A	A	-1	ALDH4A1	rs2230707
chr1	19075504	19075504	T	C	8	0.5	S	S	-1	ALDH4A1	rs7550938
chr1	19075513	19075513	T	C	8	0.75	A	A	-1	ALDH4A1	rs2230706
chr1	19481841	19481841	T	C	8	1	T	A	-1	AKR7A3	rs1738025
chr1	19483828	19483828	T	C	14	1	N	D	-2	AKR7A3	rs1738023
chr1	19524650	19524650	G	A	14	1	T	T	1	PQLC2	rs11558390
chr1	19893580	19893580	A	G	8	1	R	R	-3	TMCO4	rs4370779,rs4515815
chr1	19893581	19893581	C	T	8	1	R	H	-3	TMCO4	rs4515815
chr1	19946290	19946290	C	T	14	0.43	R	H	-3	TMCO4
chr1	20177549	20177549	C	G	16	0.62	T	T	-2	PLA2G2A	rs2236771
chr1	20788288	20788288	A	C	10	1	K	Q	1	CDA	rs2072671
chr1	20849587	20849587	A	C	18	0.28	N	T	1	PINK1	rs71754728,rs1043424
chr1	20855218	20855218	G	A	16	1	G	G	-2	DDOST	rs4704
chr1	20860460	20860460	G	C	8	1	R	G	-1	DDOST	rs537816
chr1	20865406	20865406	G	C	9	1	D	E	-1	KIF17	rs631357
chr1	20897488	20897488	C	T	5	1	V	M	-2	KIF17	rs522496
chr1	20903629	20903629	T	C	12	0.92	I	V	-2	KIF17	rs2296225
chr1	20903797	20903797	C	G	11	0.27	V	L	-2	KIF17
chr1	21039991	21039991	A	G	17	0.94	L	L	-1	EIF4G3	rs7553394
chr1	21446309	21446309	G	A	16	0.31	T	T	-1	ECE1	rs2229450
chr1	22022522	22022522	T	C	4	1	S	S	-2	HSPG2	rs897467
chr1	22022707	22022707	C	T	5	0.6	S	N	-3	HSPG2	rs3736360
chr1	22022747	22022747	G	T	6	0.67	R	R	-3	HSPG2	rs3736358
chr1	22027432	22027432	A	G	10	0.5	D	D	-1	HSPG2	rs2228347
chr1	22031595	22031595	C	A	5	1	V	V	-2	HSPG2	rs2229487
chr1	22033862	22033862	G	A	10	0.9	V	V	-2	HSPG2	rs2229492
chr1	22038488	22038488	A	G	6	1	A	A	-2	HSPG2	rs2291826
chr1	22038574	22038574	G	A	6	0.83	H	Y	-2	HSPG2	rs2291827
chr1	22079236	22079236	T	C	7	1	N	S	-3	HSPG2	rs989994
chr1	22079529	22079529	G	A	10	1	A	A	-1	HSPG2	rs1874793
chr1	22079822	22079822	T	C	3	1	M	V	-1	HSPG2	rs1874792
chr1	22086714	22086714	A	G	8	0.87	L	L	-2	HSPG2	rs2229478
chr1	22089695	22089695	G	A	7	0.86	F	F	-2	HSPG2	rs2501260
chr1	22179927	22179927	C	T	10	1	S	S	1	CELA3B	rs1137254,rs7528228
chr1	22179945	22179945	C	G	10	1	T	T	1	CELA3B	rs7528300
chr1	22180125	22180125	C	T	9	1	R	W	3	CELA3B	rs7528405
chr1	22182849	22182849	G	C	13	0.92	P	P	3	CELA3B	rs41401347,rs10733033
chr1	22183312	22183312	G	C	6	1	P	P	2	CELA3B	rs3820287
chr1	22185748	22185748	T	C	7	0.86	I	I	1	CELA3B	rs1803530
chr1	22188325	22188325	C	T	26	0.88			+	CELA3B	rs4655006
chr1	22204772	22204772	T	C	18	0.17	G	G	3	CELA3A	rs57426808
chr1	22204779	22204779	A	G	18	0.17	N	D	3	CELA3A
chr1	22204783	22204783	T	G	19	0.16	L	R	3	CELA3A
chr1	22204828	22204828	A	G	19	0.21	E	G	3	CELA3A
chr1	22204832	22204832	G	C	20	0.2	E	D	3	CELA3A
chr1	22204835	22204835	G	C	20	0.2	L	L	3	CELA3A
chr1	22208864	22208864	C	G	4	1	A	G	1	CELA3A	rs3820285
chr1	22690498	22690498	A	G	15	0.87	Y	C	2	ZBTB40
chr1	22708264	22708264	A	G	19	0.68	Y	C	2	ZBTB40	rs209729
chr1	22719296	22719296	G	A	13	0.92	V	M	2	ZBTB40	rs209720
chr1	22792491	22792491	C	T	5	1	N	N	2	EPHA8	rs209696
chr1	22838025	22838025	A	G	9	0.56	G	G	2	C1QA	rs72040074,rs172378
chr1	23092080	23092080	T	C	9	1	G	G	1	EPHB2	rs309472
chr1	23291848	23291848	G	A	22	0.27	S	S	-1	LUZP1	rs477717
chr1	23291961	23291961	G	T	22	0.23	Q	K	-1	LUZP1	rs3765407
chr1	23291970	23291970	C	T	22	0.23	G	S	-1	LUZP1	rs477830
chr1	23292442	23292442	T	C	31	0.19	T	T	-1	LUZP1	rs1983965
chr1	23392220	23392220	A	G	10	0.6	N	N	-1	HTR1D	rs6300
chr1	23512699	23512699	G	A	29	0.72	L	L	-1	HNRNPR	rs34061540
chr1	23561670	23561670	G	A	7	0.86	H	H	-2	ZNF436	rs3795308
chr1	23568739	23568739	G	A	15	1	R	Q	1	C1orf213	rs665977
chr1	23758085	23758085	T	C	7	1	T	A	-1	ID3	rs11574
chr1	23890864	23890864	C	G	8	0.87					rs10917413
chr1	24007308	24007308	T	C	9	1	L	L	-1	HMGCL	rs719400
chr1	24073681	24073681	G	C	7	1	T	T	-1	CNR2	rs2229581
chr1	24073696	24073696	C	T	8	1	P	P	-1	CNR2	rs2229580
chr1	24073849	24073849	A	G	9	1	A	A	-1	CNR2	rs2502993
chr1	24073944	24073944	A	G	12	1	L	L	-1	CNR2	rs4649124
chr1	24074035	24074035	C	T	13	1	V	V	-1	CNR2	rs3003336
chr1	24074230	24074230	G	A	20	1	G	G	-1	CNR2	rs2501431
chr1	24333384	24333384	T	G	6	1	P	P	-2	IL22RA1	rs17852649
chr1	24541254	24541254	C	G	7	0.57	V	V	1	GRHL3	rs11576645
chr1	24732204	24732204	G	A	12	0.92	P	P	1	RCAN3	rs196429
chr1	24732252	24732252	G	A	14	0.93	P	P	1	RCAN3	rs196430
chr1	24734291	24734291	G	A	9	0.56	T	T	2	RCAN3	rs196432
chr1	25442668	25442668	T	C	37	0.19	E	G	-1	C1orf63	rs1043879
chr1	25619817	25619817	G	C	12	0.92	C	W	-1	RHCE	rs586178
chr1	25762776	25762776	A	G	8	1	T	T	2	LDLRAP1	rs28969504
chr1	26084360	26084360	C	T	13	0.77			-	STMN1	rs159528
chr1	26230243	26230243	C	A	9	0.56	H	N	1	EXTL1	rs2736831
chr1	26454678	26454678	G	A	21	0.71	S	N	2	CCDC21	rs3795686
chr1	26519313	26519313	A	G	10	1	N	S	1	CD52	rs1071849
chr1	26519317	26519317	A	G	9	1	I	M	1	CD52	rs17645
chr1	26535949	26535949	C	T	8	0.37	S	N	-1	AIM1L	rs10751735
chr1	26560768	26560768	G	C	14	0.64	A	A	-1	ZNF683	rs11583897
chr1	26659214	26659214	G	A	32	0.69	V	M	1	DHDDS	rs3816539
chr1	26752507	26752507	T	C	7	1	A	A	1	RPS6KA1	rs4970490
chr1	26756098	26756098	A	C	22	0.36	K	T	1	RPS6KA1	rs2229712
chr1	26760179	26760179	T	C	13	0.62	Y	Y	1	RPS6KA1	rs1064196
chr1	27205053	27205053	T	C	3	1	H	R	-1	FAM46B	rs61737590
chr1	27299628	27299628	T	C	12	1	E	E	-2	SLC9A1	rs4418629
chr1	27552384	27552384	A	G	5	0.8	Q	R	3	SYTL1	rs3813795
chr1	27581607	27581607	T	C	8	1	M	V	-2	CD164L2	rs2504779
chr1	27748411	27748411	C	T	9	1	A	T	-1	AHDC1	rs4908364
chr1	27749069	27749069	C	A	7	1	P	P	-1	AHDC1	rs2076457
chr1	28154879	28154879	T	C	16	1	V	A	1	SMPDL3B	rs3813803
chr1	28436839	28436839	A	G	42	0.81			+	ATPIF1	rs8559
chr1	28436866	28436866	A	G	43	0.81	R	G	3	ATPIF1	rs9508
chr1	29347928	29347928	C	T	12	1	G	S	-3	SFRS4	rs2230678
chr1	29347981	29347981	C	G	13	1	G	A	-3	SFRS4	rs2230677
chr1	29348235	29348235	T	G	9	1	E	D	-3	SFRS4	rs2230679
chr1	29402286	29402286	T	C	15	1	A	A	-2	MECR	rs1062924
chr1	29415224	29415224	A	G	20	1	F	L	-2	MECR	rs1128400
chr1	29504496	29504496	A	G	8	0.87	N	S	2	PTPRU	rs2235937
chr1	30961488	30961488	A	G	17	0.88	T	T	-2	MATN1	rs20566
chr1	30987951	30987951	T	C	16	1	S	S	-1	LAPTM5	rs1050663
chr1	31119986	31119986	C	T	3	1	D	N	-1	SDC3	rs4949184
chr1	31670821	31670821	T	C	12	0.25	I	I	3	SERINC2	rs4949402
chr1	31857491	31857491	C	T	7	0.86	R	R	1	HCRTR1	rs1056526
chr1	31865112	31865112	A	G	11	0.64	I	V	2	HCRTR1	rs2271933
chr1	31868852	31868852	A	G	4	1	I	I	-2	PEF1	rs1061770
chr1	31966234	31966234	T	C	4	1	A	A	-1	BAI2	rs1127100
chr1	31969234	31969234	C	G	4	1	P	P	-2	BAI2	rs909001
chr1	31994500	31994500	G	A	4	1	P	P	-1	BAI2	rs4949223
chr1	32053197	32053197	T	C	7	1	T	A	-1	SPOCD1	rs6664445
chr1	32330073	32330073	A	G	8	0.62	S	S	3	TMEM39B	rs744455
chr1	32445495	32445495	T	G	15	0.87	F	C	1	IQCC	rs3903683
chr1	32838534	32838534	G	C	17	1	G	A	1	ZBTB8A	rs704886
chr1	32906555	32906555	T	C	22	1	V	V	2	RBBP4	rs2762904
chr1	33018389	33018389	C	G	17	0.18	L	L	-1	YARS	rs699005
chr1	33248983	33248983	G	A	25	0.12			-	AK2
chr1	33248991	33248991	T	G	26	0.12			-	AK2
chr1	33563083	33563083	G	A	8	0.75	Y	Y	-2	PHC2	rs11554674
chr1	33592721	33592721	C	T	6	0.67	V	M	-1	PHC2	rs12026290
chr1	33605452	33605452	A	G	10	0.6	P	P	-1	PHC2	rs6425816
chr1	33775278	33775278	C	T	20	0.4	P	P	-2	CSMD2
chr1	33810801	33810801	T	C	13	1	M	V	-2	CSMD2	rs2641962
chr1	33844112	33844112	C	T	12	0.67	R	K	-2	CSMD2	rs1874045
chr1	33938794	33938794	C	A	26	0.81	V	L	-1	CSMD2
chr1	34010870	34010870	T	C	12	1	H	R	-2	CSMD2	rs474474
chr1	34057929	34057929	G	A	7	0.71	A	A	-3	CSMD2	rs17342512
chr1	34057968	34057968	C	T	9	0.67	K	K	-3	CSMD2	rs11578857
chr1	34102484	34102484	T	C	31	1	Y	Y	1	HMGB4	rs911218
chr1	34102654	34102654	A	C	31	1	E	A	1	HMGB4	rs10379
chr1	34995932	34995932	G	A	23	0.91	K	K	1	GJB5	rs3738345
chr1	35032548	35032548	A	G	6	1	Q	Q	1	GJA4	rs1764390
chr1	35032789	35032789	G	A	9	0.67	V	I	1	GJA4	rs41266431
chr1	35637158	35637158	A	G	24	0.87	Q	Q	2	ZMYM4	rs72343643,rs12040345
chr1	35673202	35673202	A	G	11	0.91	D	D	-2	KIAA0319L	rs3814302
chr1	35998535	35998535	T	C	21	0.81	N	S	-3	CLSPN	rs7537203
chr1	35998793	35998793	T	C	22	0.23	H	R	-3	CLSPN
chr1	36089158	36089158	A	C	20	0.35	S	S	1	EIF2C4	rs4652895
chr1	36326260	36326260	A	G	9	1	T	T	3	TEKT2	rs399393
chr1	36326285	36326285	G	A	7	0.86	E	K	3	TEKT2
chr1	36415007	36415007	T	C	3	1	S	S	1	MAP7D1	rs475591
chr1	36524739	36524739	C	T	26	0.81	Y	Y	3	THRAP3	rs2242428
chr1	36525020	36525020	C	T	16	1	A	V	3	THRAP3	rs6425977
chr1	36661049	36661049	A	G	17	0.71	I	T	-3	OSCP1	rs1416840
chr1	36661592	36661592	G	A	23	0.87	S	S	-1	OSCP1	rs16822954
chr1	36666555	36666555	A	G	16	0.69	Y	H	-1	OSCP1	rs61308377
chr1	36699440	36699440	G	A	17	0.76			-	MRPS15	rs2275476
chr1	36700320	36700320	G	A	9	1	P	P	-2	MRPS15	rs7065,rs60798953
chr1	36709646	36709646	A	G	4	1	T	T	-1	CSF3R	rs3917981
chr1	37795903	37795903	C	T	9	1	A	V	1	DNALI1	rs11749
chr1	38222497	38222497	T	C	25	1	E	E	-2	SF3A3	rs11210870
chr1	38236091	38236091	C	T	10	1	P	P	-1	FHL3	rs7366048
chr1	39521508	39521508	G	A	29	1	Q	Q	3	MACF1	rs2275188
chr1	39574755	39574755	A	C	19	0.16	K	T	1	MACF1	rs17570718
chr1	39579197	39579197	C	T	11	1	C	C	1	MACF1	rs3116396
chr1	39585409	39585409	C	A	15	1	A	A	1	MACF1	rs2761764
chr1	39589133	39589133	G	A	12	0.5	K	K	1	MACF1	rs41270815
chr1	39686950	39686950	G	C	25	0.8	S	T	1	MACF1	rs668556
chr1	39760671	39760671	G	A	5	1	R	H	2	BMP8A	rs6525,rs17403490
chr1	39870915	39870915	T	C	8	0.5	H	R	-3	HEYL	rs784625
chr1	40002923	40002923	C	G	6	0.67	S	T	-2	BMP8B	rs179472,rs74069145
chr1	40545736	40545736	T	C	9	0.89	Q	R	-1	COL9A2	rs2228564,rs12077871
chr1	40653628	40653628	C	G	32	0.97	S	S	2	SMAP2	rs209606
chr1	40753318	40753318	G	T	17	0.35	G	V	1	DEM1	rs11208299
chr1	40785602	40785602	C	T	22	0.27	S	S	2	ZNF684	rs2297755
chr1	40977156	40977156	C	T	22	1	S	S	1	NFYC	rs1057925
chr1	41256271	41256271	C	T	6	0.5	G	S	-1	SLFNL1
chr1	41258489	41258489	C	G	10	0.8	R	T	-1	SLFNL1	rs3738368
chr1	41748804	41748804	G	A	3	1	P	S	-1	HIVEP3	rs72669005
chr1	41751153	41751153	T	G	5	1	D	A	-2	HIVEP3	rs2991344
chr1	41763048	41763048	G	A	10	0.7	H	H	-3	HIVEP3	rs35122733
chr1	41818334	41818334	T	C	16	0.81	S	S	-1	HIVEP3	rs35730380
chr1	41819795	41819795	C	G	5	0.8	Q	H	-1	HIVEP3	rs17363472
chr1	41821332	41821332	T	C	9	1	H	R	-1	HIVEP3	rs2810566
chr1	41821619	41821619	G	A	10	1	S	S	-1	HIVEP3	rs2984694
chr1	41821727	41821727	C	G	9	1	L	L	-1	HIVEP3	rs2475842
chr1	42466184	42466184	A	G	22	0.18	V	A	-1	FOXJ3	rs343376
chr1	42671430	42671430	A	G	13	1	F	L	-2	ZMYND12	rs1034268
chr1	42688314	42688314	C	G	19	1	G	G	-3	ZMYND12	rs12047095
chr1	42815290	42815290	C	T	35	1	L	L	1	CCDC30	rs12049046
chr1	42819644	42819644	A	G	33	1	E	E	1	CCDC30	rs12037518
chr1	42904240	42904240	G	A	14	0.21	A	A	1	PPIH	rs12244
chr1	43078340	43078340	G	A	38	0.21			+	ERMAP	rs12034000
chr1	43181553	43181553	G	A	7	0.57	A	A	-1	SLC2A1	rs1385129
chr1	43405123	43405123	C	T	31	0.68	R	H	-2	EBNA1BP2	rs7163
chr1	43409071	43409071	C	G	20	0.5	T	T	-3	EBNA1BP2	rs1049276
chr1	43411044	43411044	T	A	24	0.75	V	V	1	WDR65	rs1782387
chr1	43422095	43422095	A	G	19	1	N	D	1	WDR65	rs663824
chr1	43436805	43436805	C	T	35	1	H	H	3	WDR65	rs603123
chr1	43448054	43448054	G	A	19	0.68	S	S	1	WDR65	rs2453412
chr1	43552151	43552151	T	C	6	1	A	A	2	TIE1	rs45550532,rs3120276
chr1	43807939	43807939	C	T	10	0.7	A	A	2	PTPRF	rs1065771
chr1	43844653	43844653	C	T	9	0.44	P	P	1	PTPRF	rs10890266
chr1	43856094	43856094	T	C	12	0.58	G	G	2	PTPRF	rs641365
chr1	43856106	43856106	G	A	12	0.58	R	R	2	PTPRF	rs641351
chr1	43857326	43857326	C	T	6	0.5	R	R	1	PTPRF	rs1143701
chr1	43859418	43859418	C	T	7	0.71	Y	Y	3	PTPRF	rs1143702
chr1	43909844	43909844	C	A	14	0.79	A	E	2	KDM4A	rs586339
chr1	44173971	44173971	A	G	6	1	Q	R	1	ARTN	rs2242637
chr1	44188002	44188002	C	T	6	0.83	D	D	1	IPO13	rs2240447
chr1	44223821	44223821	C	T	21	0.76	I	I	3	B4GALT2	rs1061781
chr1	44367700	44367700	G	C	20	0.2	S	T	1	KLF17	rs2429051
chr1	44367997	44367997	A	G	17	0.24	N	S	1	KLF17	rs2485652
chr1	44368013	44368013	G	A	16	0.19	S	S	1	KLF17	rs2429050
chr1	45216625	45216625	G	A	23	0.17	D	D	-2	EIF2B3	rs11556200
chr1	45846076	45846076	G	A	5	1	P	P	2	NASP	rs2230657
chr1	45851441	45851441	A	G	30	0.87	S	S	2	NASP	rs2230658
chr1	45851471	45851471	C	T	30	0.9	T	T	2	NASP	rs2230659
chr1	45858664	45858664	C	T	11	0.73	S	N	-1	CCDC17	rs3014246
chr1	45860164	45860164	G	A	3	1	P	L	-2	CCDC17	rs3014242
chr1	45866614	45866614	A	G	18	0.22	S	S	-1	GPBP1L1	rs1250
chr1	45867859	45867859	T	C	16	0.25	K	K	-3	GPBP1L1	rs1135812
chr1	45967962	45967962	T	C	22	0.14	K	R	-2	IPP	rs28375469
chr1	46294104	46294104	G	A	36	0.67	S	S	-3	PIK3R3	rs785468
chr1	46294146	46294146	A	T	31	0.58	N	K	-3	PIK3R3	rs785467
chr1	46427745	46427745	T	C	4	1	M	V	-1	POMGNT1	rs6659553
chr1	46428995	46428995	G	A	12	0.42	L	F	-1	POMGNT1
chr1	46518751	46518751	C	T	13	0.31	V	I	-2	LRRC41	rs11542623
chr1	46583117	46583117	A	G	11	0.73	T	A	1	NSUN4	rs3737744
chr1	46600043	46600043	A	G	28	0.29	I	V	3	NSUN4	rs9865
chr1	46644573	46644573	T	C	7	1	C	C	2	FAAH	rs324419
chr1	46745281	46745281	C	T	25	0.24	Y	Y	1	DMBX1	rs12567122
chr1	46785767	46785767	A	G	6	0.83			-	KNCN	rs10890404
chr1	46821515	46821515	G	A	11	0.45	A	A	-2	MKNK1	rs56228418
chr1	46851224	46851224	T	C	9	1	A	A	-2	MOBKL2C	rs4660947
chr1	46853252	46853252	C	T	19	0.74	M	I	-1	MOBKL2C	rs11211328
chr1	46853266	46853266	G	A	19	0.79	R	*	-1	MOBKL2C	rs6671527
chr1	46853328	46853328	C	T	20	0.75	R	H	-1	MOBKL2C	rs12029680
chr1	47168560	47168560	G	A	11	0.82	I	I	-3	CYP4A11	rs1126743,rs17411656
chr1	47489776	47489776	A	G	35	1	P	P	-3	STIL	rs2758735
chr1	47615018	47615018	G	A	18	1			+	CMPK1	rs3125648
chr1	48470320	48470320	T	G	12	1	I	M	2	SLC5A9	rs212991
chr1	48537006	48537006	C	T	25	0.4	C	Y	-3	SPATA6	rs72444385,rs1056042
chr1	48997171	48997171	G	T	12	1	R	R	-1	BEND5	rs3820445
chr1	50433998	50433998	C	T	11	1	P	P	2	ELAVL4	rs2480683
chr1	50439102	50439102	C	T	10	1	P	S	3	ELAVL4	rs2494876
chr1	50893786	50893786	T	C	16	0.69	V	V	-1	FAF1	rs11205753
chr1	51646539	51646539	G	A	24	1	Y	Y	-1	EPS15	rs1065754
chr1	52116833	52116833	T	G	11	0.55	R	R	-1	NRD1	rs72901974
chr1	52845042	52845042	T	C	12	1	F	F	1	GPX7	rs1970951
chr1	52926020	52926020	T	C	28	0.14	K	R	-2	C1orf163	rs443751
chr1	53023238	53023238	G	A	21	0.81	G	G	1	ZYG11B	rs6588443
chr1	53308066	53308066	G	A	6	1	R	H	3	PODN	rs1288386
chr1	53309854	53309854	G	A	5	1	T	T	1	PODN	rs1769316
chr1	53317027	53317027	G	A	12	0.75	P	P	3	PODN	rs1288388
chr1	53326290	53326290	A	G	4	1	S	S	-1	SLC1A7	rs1288400
chr1	53565239	53565239	A	C	16	0.25	D	E	-2	LRP8	rs3820198
chr1	53832604	53832604	G	C	4	1	A	G	-1	GLIS1	rs35227000
chr1	54379392	54379392	C	T	9	0.78	G	R	-2	CDCP2	rs3766465
chr1	54379639	54379639	A	G	5	1	Y	Y	-2	CDCP2	rs671103
chr1	54454508	54454508	G	C	18	1	C	S	1	MRPL37	rs13571
chr1	54954888	54954888	T	A	25	0.72	S	T	1	TTC4	rs1147990
chr1	55024277	55024277	T	C	8	1	E	E	-1	TTC22	rs586462
chr1	55050187	55050187	T	C	6	1	Y	H	1	C1orf177	rs600499
chr1	55092490	55092490	A	G	7	0.86	I	I	-1	DHCR24	rs718265
chr1	55230298	55230298	G	A	10	1	A	A	3	TMEM61	rs2500326
chr1	55295621	55295621	A	G	11	1	Q	Q	1	PCSK9	rs509504
chr1	55296785	55296785	A	G	4	1	V	V	2	PCSK9	rs540796
chr1	55296825	55296825	G	A	4	1	V	I	2	PCSK9	rs562556
chr1	56982283	56982283	T	C	42	0.31			-	C1orf168	rs1156845
chr1	57187898	57187898	G	A	32	0.81	P	L	-1	C8B	rs12085435
chr1	57195072	57195072	C	T	24	1	G	R	-1	C8B	rs1013579
chr1	57195099	57195099	C	T	20	0.8	E	K	-1	C8B	rs12067507
chr1	59617059	59617059	G	A	22	0.68	P	P	1	FGGY	rs835435
chr1	60143259	60143259	C	T	10	0.3	A	T	-2	CYP2J2
chr1	60239402	60239402	T	C	20	0.2	K	E	-2	C1orf87	rs626251
chr1	61642371	61642371	G	A	24	1	P	P	2	NFIA	rs2236059
chr1	62004619	62004619	C	T	38	1	I	I	1	INADL	rs1286835
chr1	62029624	62029624	A	C	31	0.84	E	A	1	INADL	rs1286823
chr1	62102668	62102668	T	G	33	1	I	M	1	INADL	rs2799627
chr1	62152858	62152858	C	T	13	1	N	N	1	INADL	rs1134766
chr1	62152886	62152886	G	A	13	1	G	S	1	INADL	rs1056513
chr1	62228602	62228602	G	A	14	0.86	R	H	2	INADL	rs1134767
chr1	62289271	62289271	G	C	25	1	V	L	1	INADL	rs2498982
chr1	62352411	62352411	G	A	8	0.37	E	E	1	INADL	rs1475563
chr1	62445134	62445134	G	A	29	1	G	G	1	L1TD1	rs2457829
chr1	62445625	62445625	T	C	16	1	V	A	1	L1TD1	rs7542665
chr1	62445813	62445813	G	A	13	1	V	M	1	L1TD1	rs7533274
chr1	62448207	62448207	C	T	22	1	A	A	1	L1TD1	rs4625314
chr1	62448480	62448480	A	G	11	1	E	E	1	L1TD1	rs2481694
chr1	62448679	62448679	C	A	19	0.16	P	T	1	L1TD1	rs11207933
chr1	62448872	62448872	C	T	32	0.66	T	I	1	L1TD1	rs2886644
chr1	62449200	62449200	A	G	30	0.33	K	K	1	L1TD1	rs66958136
chr1	62485812	62485812	C	G	4	1	V	L	-1	KANK4	rs2941679
chr1	62501426	62501426	T	C	4	1	H	R	-1	KANK4	rs2258470
chr1	62501449	62501449	T	C	4	1	K	K	-1	KANK4	rs2260581
chr1	62501506	62501506	G	A	4	1	P	P	-1	KANK4	rs2262110
chr1	62506677	62506677	C	T	6	1	G	S	-3	KANK4	rs17123306
chr1	62511492	62511492	T	C	5	1	P	P	-2	KANK4	rs7516290
chr1	62511549	62511549	G	A	7	1	S	S	-2	KANK4	rs61623093
chr1	62512653	62512653	A	G	9	1	G	G	-2	KANK4	rs12127930
chr1	62513034	62513034	T	C	9	1	P	P	-2	KANK4	rs2666506
chr1	62513037	62513037	T	C	9	1	S	S	-2	KANK4	rs2666507
chr1	62513340	62513340	G	A	7	1	D	D	-2	KANK4	rs17123318
chr1	63654140	63654140	C	T	20	0.9	S	F	3	ALG6	rs4630153
chr1	63763855	63763855	T	C	39	0.23	D	D	1	EFCAB7	rs217478
chr1	63870020	63870020	C	T	35	0.17	R	C	2	PGM1	rs1126728
chr1	64380917	64380917	G	T	16	1	A	A	2	ROR1	rs2762833
chr1	64397430	64397430	A	G	27	0.67	V	V	2	ROR1	rs6668545
chr1	64415865	64415865	C	T	30	0.57	T	M	1	ROR1	rs7527017
chr1	64886156	64886156	T	C	9	1	M	T	2	CACHD1	rs6588100
chr1	64919581	64919581	C	T	13	0.31	D	D	2	CACHD1
chr1	65463049	65463049	G	A	8	0.5	P	P	1	AK3L1	rs4915685
chr1	65658986	65658986	T	C	7	0.71			+	LEPR	rs3790435
chr1	65659036	65659036	T	C	7	0.71			+	LEPR	rs3790434
chr1	65848540	65848540	G	C	26	0.27	K	N	2	LEPR	rs8179183
chr1	65874845	65874845	G	A	54	0.19	P	P	1	LEPR	rs1805096
chr1	66603958	66603958	G	A	33	0.18	E	E	1	PDE4B	rs783036
chr1	67008685	67008685	A	T	37	0.27	E	D	3	TCTEX1D1	rs1060575
chr1	67039344	67039344	T	A	31	0.97	Q	L	-1	INSL5	rs549148
chr1	67085837	67085837	G	A	37	0.57	D	D	-2	WDR78	rs57010209
chr1	67291122	67291122	C	T	23	0.22	A	T	-1	SLC35D1	rs10157422
chr1	67331327	67331327	C	T	21	1	T	T	-1	C1orf141	rs6588237
chr1	67333544	67333544	C	T	44	1	V	I	-3	C1orf141	rs11208997
chr1	67406400	67406400	G	T	31	0.97	Q	H	1	IL23R	rs1884444
chr1	67457975	67457975	T	C	19	1	L	P	1	IL23R	rs7530511
chr1	67567907	67567907	T	C	28	1	S	S	2	IL12RB2	rs1495963
chr1	68376174	68376174	C	T	18	0.83	V	I	-1	GPR177	rs983034
chr1	71104086	71104086	A	G	7	0.86	S	P	-1	PTGER3	rs1409986
chr1	71192087	71192087	C	T	27	1			-	PTGER3	rs571705
chr1	71831140	71831140	G	A	18	1	T	T	-3	NEGR1	rs1413368
chr1	74442760	74442760	A	G	28	1	K	K	2	FPGT	rs12046751
chr1	74581219	74581219	C	T	47	0.79	P	L	2	TNNI3K	rs34521608
chr1	74809400	74809400	C	T	13	1	V	M	-2	C1orf173	rs9326116
chr1	74828007	74828007	T	C	20	0.75	H	R	-2	C1orf173	rs2305549
chr1	74945240	74945240	T	C	25	0.28	E	E	-1	CRYZ	rs17552114
chr1	74963040	74963040	C	T	30	0.27	G	G	-1	CRYZ	rs1051122
chr1	75395204	75395204	C	T	19	1	H	H	1	LHX8	rs941032
chr1	75454099	75454099	T	C	23	1	Q	Q	-2	SLC44A5	rs595009
chr1	75466089	75466089	G	A	28	0.68	R	C	-2	SLC44A5
chr1	75472359	75472359	A	G	43	0.23	I	I	-3	SLC44A5	rs10493565
chr1	75475262	75475262	G	A	36	0.28	L	L	-3	SLC44A5	rs17096508
chr1	75480266	75480266	C	T	39	0.28			-	SLC44A5
chr1	75489513	75489513	C	T	23	0.74	V	V	-3	SLC44A5	rs588098
chr1	75999610	75999610	A	G	32	0.22	V	V	1	ACADM	rs1061337
chr1	76030480	76030480	A	T	25	1	A	A	1	RABGGTB	rs12703
chr1	76042048	76042048	G	A	27	0.74	A	T	2	MSH4	rs5745325
chr1	76117299	76117299	A	T	32	0.72	L	L	2	MSH4	rs5745449
chr1	76865768	76865768	C	A	20	1	L	I	3	ST6GALNAC3	rs1184626
chr1	77407536	77407536	G	A	46	1	Y	Y	-3	PIGK	rs1779199
chr1	77532166	77532166	A	G	35	0.2	A	A	2	AK5	rs2815311
chr1	77536130	77536130	G	A	35	0.83	K	K	1	AK5	rs1167206
chr1	77956913	77956913	A	G	14	0.93	L	L	-3	USP33	rs12142671
chr1	77974333	77974333	G	T	51	1	A	A	-1	USP33	rs2296227
chr1	78284548	78284548	C	T	4	0.75	S	F	1	GIPC2	rs17101180
chr1	78357768	78357768	A	G	24	0.83	E	E	2	GIPC2
chr1	82194184	82194184	C	T	44	1	P	P	1	LPHN2	rs11163397
chr1	84717577	84717577	A	G	10	1	S	G	1	BXDC5	rs2292191
chr1	84885791	84885791	T	C	25	0.8	A	A	-3	SSX2IP	rs2994949
chr1	84885817	84885817	A	G	24	0.79	C	R	-3	SSX2IP	rs1057746
chr1	85260618	85260618	G	A	24	0.75	L	L	-1	MCOLN3	rs2028304
chr1	85496916	85496916	C	T	25	0.92	P	P	-1	C1orf52	rs4949926
chr1	86591160	86591160	T	C	28	0.96	E	E	-1	ODF2L	rs272496
chr1	86592855	86592855	C	T	21	1	E	E	-3	ODF2L	rs1182098
chr1	86610746	86610746	C	T	20	1	V	V	-1	ODF2L	rs421105
chr1	86625209	86625209	A	G	24	1	C	C	-1	ODF2L	rs2390096
chr1	86685853	86685853	C	T	18	1	R	R	1	CLCA2	rs2275001
chr1	86693492	86693492	A	G	50	1	Q	Q	2	CLCA2	rs2390057
chr1	86711718	86711718	C	T	21	1	L	F	1	CLCA1	rs2145412
chr1	86724912	86724912	A	G	12	1	N	S	1	CLCA1	rs2734705
chr1	86731761	86731761	T	C	22	1	M	T	1	CLCA1	rs2791494
chr1	86738007	86738007	T	C	30	0.23	T	T	2	CLCA1	rs1882753
chr1	86873963	86873963	C	G	32	1			+	CLCA3P	rs2292830
chr1	89095570	89095570	G	A	20	1	L	L	-2	GTF2B	rs2794318
chr1	89221817	89221817	T	C	37	0.22	H	R	-1	RBMXL1
chr1	89221825	89221825	T	A	39	0.23	R	S	-1	RBMXL1
chr1	89221886	89221886	C	G	48	0.33	G	A	-1	RBMXL1
chr1	89221978	89221978	T	C	45	0.4	I	M	-1	RBMXL1
chr1	89221987	89221987	T	C	45	0.4	V	V	-1	RBMXL1
chr1	89222022	89222022	T	C	44	0.43	T	A	-1	RBMXL1	rs2893084
chr1	89222071	89222071	C	G	40	0.4	K	N	-1	RBMXL1	rs74100106
chr1	89247406	89247406	A	G	42	0.76	C	R	-2	GBP3	rs17433780
chr1	89247723	89247723	C	T	36	0.86	V	M	-1	GBP3	rs10493821
chr1	89252346	89252346	T	C	29	1			-	GBP3	rs3795543
chr1	89294429	89294429	G	C	49	0.69	A	G	-1	GBP1	rs1048443,rs61746650
chr1	89295234	89295234	G	C	15	0.93	T	S	-2	GBP1	rs1048425
chr1	89355278	89355278	G	C	13	0.31	P	A	-2	GBP2	rs1803632
chr1	89424666	89424666	A	T	29	0.24	L	M	-2	GBP4	rs608339
chr1	89424682	89424682	G	A	30	0.23	A	A	-2	GBP4	rs1142887
chr1	89424685	89424685	C	T	30	0.23	M	I	-2	GBP4	rs1142886
chr1	89424690	89424690	A	T	29	0.21	Y	N	-2	GBP4	rs655260
chr1	89619960	89619960	G	T	12	0.75	A	S	2	GBP6	rs4658359
chr1	89619999	89619999	C	T	12	0.83	L	F	2	GBP6	rs4658360
chr1	89620032	89620032	A	G	13	0.77	M	V	2	GBP6	rs4658146
chr1	89622330	89622330	A	T	22	1	D	V	2	GBP6	rs959460
chr1	89821628	89821628	A	G	37	0.97	P	P	1	LRRC8B	rs36084789
chr1	89951331	89951331	A	G	37	1	D	G	1	LRRC8C	rs474536
chr1	90259000	90259000	T	G	45	0.87	V	V	2	ZNF326	rs2816881
chr1	90265614	90265614	G	A	4	0.75	E	E	1	ZNF326	rs10922744
chr1	91178287	91178287	G	A	40	0.25	T	T	-3	ZNF644	rs41286763
chr1	91554001	91554001	T	G	29	1	I	I	-1	HFM1	rs281992
chr1	91581624	91581624	T	C	18	0.94	S	S	-2	HFM1
chr1	91623841	91623841	T	C	33	0.97	Q	Q	-3	HFM1	rs282026
chr1	91632383	91632383	T	C	38	1	I	V	-2	HFM1	rs282009
chr1	91753035	91753035	A	G	20	0.95	T	T	1	CDC7	rs71821149,rs483532
chr1	91946848	91946848	A	G	20	0.3	T	T	-1	TGFBR3	rs284878
chr1	92201083	92201083	C	A	27	0.63	Q	K	1	BRDT	rs10783071
chr1	92215283	92215283	A	C	38	0.37	K	N	1	BRDT	rs1156281
chr1	92230431	92230431	C	T	10	0.9	P	L	1	BRDT	rs10747493
chr1	92318777	92318777	T	C	8	0.75	C	R	1	BTBD8
chr1	92482389	92482389	A	T	33	0.7	K	M	2	C1orf146
chr1	92751942	92751942	A	G	11	1	G	G	-1	EVI5	rs6603979
chr1	92862411	92862411	T	C	38	1	Q	Q	-1	EVI5	rs7514716
chr1	92933490	92933490	T	C	33	1	I	V	-1	EVI5	rs2391199
chr1	93072992	93072992	T	C	9	1	Y	Y	1	RPL5
chr1	93353169	93353169	G	C	19	1	C	S	2	MTF2	rs2815427
chr1	93392981	93392981	G	A	34	1	T	I	-1	TMED5	rs1060622
chr1	94243663	94243663	A	G	31	1	I	I	-3	ABCA4	rs1762114
chr1	94316822	94316822	T	C	24	0.33	H	R	-1	ABCA4	rs3112831
chr1	94351136	94351136	T	C	31	1	P	P	-1	ABCA4	rs4847281
chr1	94412035	94412035	C	T	14	0.93	G	D	-2	ARHGAP29	rs1999272
chr1	94774188	94774188	A	C	30	1	P	P	-3	F3	rs698946
chr1	95102960	95102960	G	A	30	0.8	V	I	3	SLC44A3	rs859098
chr1	95140361	95140361	A	G	31	0.19	Y	Y	-1	CNN3	rs2228344
chr1	97045044	97045044	A	G	42	0.74	L	L	2	PTBP2	rs6699932
chr1	97543508	97543508	C	T	36	0.25	V	I	-2	DPYD	rs1801160
chr1	97611752	97611752	A	C	15	0.27	C	G	-1	DPYD
chr1	98121473	98121473	G	A	13	0.92	R	C	-1	DPYD	rs1801265
chr1	98937022	98937022	G	A	19	0.79	E	E	2	SNX7	rs6577322,rs56554610
chr1	98998215	98998215	G	A	31	0.97	E	E	1	SNX7	rs2019213
chr1	100108949	100108949	C	T	25	1	L	L	1	AGL	rs2230306
chr1	100113375	100113375	G	A	30	0.23	R	Q	3	AGL	rs17121464
chr1	100130691	100130691	C	T	36	0.81	P	S	3	AGL	rs3753494
chr1	100348521	100348521	G	A	28	0.11	A	V	-1	SASS6	rs13375867
chr1	100371454	100371454	G	A	8	1	A	T	1	CCDC76	rs472498,rs35216047,rs687513
chr1	100371455	100371455	C	T	8	1	A	V	1	CCDC76	rs35216047,rs687513
chr1	100444648	100444648	T	C	37	1	S	G	-1	DBT	rs12021720
chr1	100976415	100976415	G	A	28	1	K	K	2	VCAM1	rs3176879
chr1	101115852	101115852	A	T	45	0.24	T	T	-3	EXTL2	rs2207735
chr1	103126726	103126726	A	G	29	0.72	S	P	-1	COL11A1	rs1676486
chr1	103240883	103240883	C	T	20	0.75			-	COL11A1	rs2622875
chr1	103242779	103242779	T	C	21	0.67	P	P	-1	COL11A1
chr1	103264049	103264049	T	G	31	0.74	K	N	-1	COL11A1	rs12731843
chr1	103269380	103269380	A	G	14	0.64	I	I	-1	COL11A1	rs71664966
chr1	108530007	108530007	T	C	45	0.71	K	K	-1	SLC25A24	rs862493
chr1	109070096	109070096	T	C	19	0.26	V	A	2	FNDC7	rs4494160
chr1	109072808	109072808	A	G	15	0.2	S	S	2	FNDC7
chr1	109074836	109074836	G	A	22	0.64	G	S	2	FNDC7
chr1	109116906	109116906	G	A	9	0.67	D	N	1	STXBP3
chr1	109164755	109164755	T	C	23	0.39	K	K	-2	C1orf62	rs1333130
chr1	109167809	109167809	C	T	22	0.32	C	Y	-2	C1orf62	rs7522157
chr1	109171438	109171438	G	T	23	0.78	N	K	-3	C1orf62	rs7551421
chr1	109178593	109178593	C	A	9	0.78	G	V	-3	C1orf62	rs12060255
chr1	109196087	109196087	T	C	30	0.3	A	A	-1	C1orf62	rs17030016
chr1	109196628	109196628	C	T	26	0.77	S	N	-1	C1orf62	rs1277207
chr1	109281501	109281501	G	T	34	0.38	S	R	-1	CLCC1	rs168107
chr1	109458469	109458469	T	C	8	0.87	H	H	1	KIAA1324	rs667524
chr1	109506141	109506141	A	G	9	1	I	V	1	KIAA1324	rs678238
chr1	109536821	109536821	T	C	14	1	G	G	1	KIAA1324	rs658779
chr1	109536939	109536939	A	C	13	0.85	T	P	1	KIAA1324	rs659543
chr1	109538586	109538586	C	T	12	1	N	N	1	KIAA1324	rs2359246
chr1	109538613	109538613	G	A	12	1	P	P	1	KIAA1324	rs2359245
chr1	109538655	109538655	T	C	12	1	T	T	1	KIAA1324	rs2359244
chr1	109538695	109538695	C	T	13	1	L	L	1	KIAA1324	rs2359243
chr1	109544008	109544008	G	A	5	1	S	S	3	KIAA1324	rs913179
chr1	109547141	109547141	T	C	23	1	L	P	1	KIAA1324	rs1052878
chr1	109595775	109595775	T	C	18	1	S	S	1	CELSR2	rs454107
chr1	109596549	109596549	T	C	19	1	Y	Y	1	CELSR2	rs413380
chr1	109597131	109597131	T	C	22	1	F	F	1	CELSR2	rs437444
chr1	109617699	109617699	A	C	8	1	G	G	2	CELSR2	rs441853
chr1	109638358	109638358	A	G	18	0.33			-	MYBPHL	rs3738777
chr1	109638365	109638365	C	G	19	0.63			-	MYBPHL	rs646335
chr1	109640956	109640956	A	G	6	1	T	T	-1	MYBPHL	rs1278285
chr1	109686298	109686298	T	G	23	1	T	T	-1	SORT1	rs2228604
chr1	109698626	109698626	A	G	21	1	F	F	-1	SORT1	rs11142
chr1	109950497	109950497	C	T	33	1	T	T	-3	GNAT2	rs1799875
chr1	109972419	109972419	T	C	10	1	H	H	1	AMPD2	rs863978
chr1	110003222	110003222	T	C	18	1	F	F	1	GSTM4	rs506008
chr1	110034670	110034670	C	T	21	1	D	D	1	GSTM1	rs1056806
chr1	110057598	110057598	A	G	61	0.21			+	GSTM5	rs2479390
chr1	110101964	110101964	G	A	9	0.67	H	Y	-2	EPS8L3	rs3818562
chr1	110267989	110267989	T	C	6	1	L	P	2	CSF1	rs1058885
chr1	110268078	110268078	G	A	7	0.86	G	R	2	CSF1	rs2229165
chr1	110268232	110268232	T	C	7	1	F	S	2	CSF1	rs333971
chr1	110268333	110268333	C	A	5	1	R	R	2	CSF1	rs2229166
chr1	110539819	110539819	G	A	8	0.37	S	S	2	SLC6A17	rs2784140
chr1	110542415	110542415	C	T	9	0.44	N	N	1	SLC6A17
chr1	110683967	110683967	A	G	9	0.89	E	E	1	RBM15	rs814771
chr1	110751800	110751800	G	A	14	0.71	P	L	-1	HBXIP	rs6698159
chr1	110751962	110751962	C	T	12	0.67	S	N	-1	HBXIP	rs6674775
chr1	110795389	110795389	A	C	18	0.78	M	L	1	PROK1
chr1	110862192	110862192	T	C	9	1	L	L	-1	KCNA10	rs1281175
chr1	110862585	110862585	T	C	11	0.73	E	E	-1	KCNA10	rs1281174
chr1	111532424	111532424	C	T	18	0.78	E	E	-2	DENND2D	rs608881
chr1	111585519	111585519	A	G	7	1	Q	Q	1	CHI3L2	rs2494007
chr1	111663364	111663364	A	G	11	1	I	V	1	CHIA	rs2275253
chr1	111663497	111663497	T	C	8	1	F	S	1	CHIA	rs2275254
chr1	111664475	111664475	T	G	6	1	V	G	2	CHIA	rs2256721
chr1	111759216	111759216	A	G	18	0.28	M	T	-2	OVGP1	rs2485319
chr1	111820180	111820180	G	A	23	0.3	G	S	1	C1orf162	rs6703267
chr1	111844155	111844155	A	G	23	1	A	A	-3	ADORA3	rs2229155
chr1	112071395	112071395	G	A	13	1	F	F	-1	C1orf183	rs197434
chr1	112793221	112793221	T	C	25	0.24	N	N	1	CTTNBP2NL	rs2256883
chr1	112800750	112800750	G	A	20	1	Q	Q	1	CTTNBP2NL	rs1175641
chr1	112864648	112864648	A	G	12	1	Q	Q	2	WNT2B	rs910697
chr1	113038694	113038694	A	G	8	0.37	T	T	3	MOV10	rs883593
chr1	113056912	113056912	C	T	3	1	V	I	-1	PPM1J	rs10857971
chr1	113258069	113258069	A	T	29	0.83	D	E	-2	SLC16A1	rs1049434
chr1	113458615	113458615	A	C	16	0.94	T	T	2	LRIG2	rs1216793
chr1	114179091	114179091	A	G	16	1	W	R	-2	PTPN22	rs2476601
chr1	114181764	114181764	G	A	12	0.58	S	L	-3	PTPN22	rs61757796
chr1	114226124	114226124	C	T	29	0.97	D	N	-1	BCL2L15	rs1217381
chr1	114240474	114240474	A	G	46	0.72	L	S	-1	AP4B1	rs1217401
chr1	114306523	114306523	G	A	24	0.62	P	P	2	HIPK1	rs17852555
chr1	114310280	114310280	G	A	9	0.89	A	A	1	HIPK1	rs35061908
chr1	114481833	114481833	G	A	6	1	T	I	-3	SYT6	rs41274114
chr1	114749804	114749804	A	G	18	1	I	T	-1	TRIM33	rs6537825
chr1	114749832	114749832	A	G	19	0.58	L	L	-1	TRIM33	rs56056367
chr1	114774952	114774952	T	C	47	0.81	Q	Q	-3	TRIM33	rs12083584
chr1	114931876	114931876	C	T	15	0.67	R	R	-2	DENND2C	rs61000990
chr1	115082128	115082128	A	C	32	0.75	P	P	-2	CSDE1	rs61752481
chr1	115377546	115377546	A	G	34	1	T	A	1	TSHB	rs10776792
chr1	116923653	116923653	T	C	8	0.87	Q	R	-2	IGSF3	rs6703791
chr1	117354083	117354083	T	C	23	0.78	N	N	2	IGSF2	rs7554376
chr1	117361249	117361249	A	G	18	1	M	V	2	IGSF2	rs2249265
chr1	117361416	117361416	G	T	18	0.67	Q	H	2	IGSF2
chr1	117404483	117404483	C	A	9	1			+	TTF2	rs2244501
chr1	117417802	117417802	T	C	30	0.77			+	TTF2	rs10494196
chr1	117457611	117457611	A	G	5	1	M	T	-1	TRIM45	rs1289658
chr1	117967496	117967496	C	T	24	0.75	N	N	1	FAM46C	rs1627787
chr1	117967619	117967619	C	T	32	0.56	I	I	1	FAM46C	rs2884587
chr1	118307964	118307964	C	T	20	0.75	R	H	-2	SPAG17
chr1	118336715	118336715	G	A	14	0.43	P	L	-1	SPAG17
chr1	118367476	118367476	G	A	36	0.83	P	L	-1	SPAG17	rs10923472
chr1	118384931	118384931	G	A	62	0.79	Y	Y	-1	SPAG17	rs10923477
chr1	118445953	118445953	A	G	14	0.71	N	N	-1	SPAG17	rs10754367
chr1	118446047	118446047	T	A	10	0.6	E	V	-1	SPAG17	rs17185492
chr1	119858525	119858525	T	C	33	0.61	F	L	2	HSD3B1	rs6205
chr1	119858769	119858769	C	A	12	0.75	T	N	2	HSD3B1	rs45609334,rs1047303
chr1	120238274	120238274	T	C	36	0.83	T	A	-1	ADAM30	rs35273427
chr1	120239241	120239241	G	A	42	0.74	D	D	-1	ADAM30	rs2793823
chr1	120239407	120239407	A	G	41	0.78	L	P	-1	ADAM30	rs2641348
chr1	120374070	120374070	T	C	36	0.36	N	S	-2	NOTCH2	rs61788900
chr1	120374095	120374095	C	T	36	0.33	E	K	-2	NOTCH2	rs61788901
chr1	120736096	120736096	C	T	5	1	V	I	-2	FCGR1B	rs7531523
chr1	143565537	143565537	T	C	45	0.31	A	A	-2	PDE4DIP	rs4997148
chr1	143565885	143565885	A	G	46	0.15	I	I	-1	PDE4DIP	rs833192
chr1	143565894	143565894	T	C	47	0.55	E	E	-1	PDE4DIP	rs3851872
chr1	143565938	143565938	T	C	43	0.14	T	A	-1	PDE4DIP
chr1	143565951	143565951	G	T	44	0.14	L	L	-1	PDE4DIP
chr1	143565965	143565965	T	G	45	0.22	K	Q	-1	PDE4DIP	rs2798855
chr1	143574712	143574712	G	A	19	0.16	Y	Y	-3	PDE4DIP
chr1	143574795	143574795	G	T	14	0.29	Q	K	-3	PDE4DIP
chr1	143577207	143577207	G	T	34	0.24	D	E	-2	PDE4DIP	rs1613780
chr1	143578000	143578000	G	A	29	0.21	R	C	-2	PDE4DIP	rs1620560
chr1	143578019	143578019	T	C	27	0.22	E	E	-2	PDE4DIP	rs1064044
chr1	143579527	143579527	C	T	29	0.24	A	T	-2	PDE4DIP	rs1628310
chr1	143583095	143583095	C	A	6	0.5	A	S	-2	PDE4DIP	rs1698605
chr1	143583112	143583112	A	T	5	0.6	V	E	-2	PDE4DIP	rs1778159
chr1	143585244	143585244	C	T	24	0.25	Q	Q	-2	PDE4DIP	rs1699787
chr1	143586117	143586117	T	C	21	0.19	E	E	-3	PDE4DIP	rs1610774
chr1	143586172	143586172	T	C	19	0.21	H	R	-3	PDE4DIP	rs1778155
chr1	143587336	143587336	G	C	68	0.1	L	L	-2	PDE4DIP	rs71664005
chr1	143588533	143588533	C	T	30	0.23	R	Q	-3	PDE4DIP	rs2762875
chr1	143590621	143590621	A	G	23	0.96	W	R	-2	PDE4DIP	rs2798901
chr1	143592189	143592189	T	C	25	0.12	K	E	-2	PDE4DIP	rs12568796
chr1	143593938	143593938	A	G	38	0.29	I	I	-3	PDE4DIP	rs1699836
chr1	143594180	143594180	C	T	44	0.27	A	T	-3	PDE4DIP	rs1698647
chr1	143597554	143597554	A	T	34	0.29	F	I	-1	PDE4DIP	rs1698624
chr1	143621313	143621313	G	A	89	0.42	D	D	-2	PDE4DIP	rs638260
chr1	143623510	143623510	A	G	44	0.98	C	R	-1	PDE4DIP	rs1628172
chr1	143623590	143623590	C	T	41	0.39	R	H	-1	PDE4DIP	rs1629011
chr1	143626918	143626918	G	A	64	0.25	R	*	-1	PDE4DIP	rs1778111
chr1	143626981	143626981	G	A	60	0.23	L	L	-1	PDE4DIP	rs1778112,rs66512216
chr1	143628105	143628105	C	G	75	0.24	S	T	-1	PDE4DIP	rs1747930
chr1	143628903	143628903	A	G	54	0.28	L	L	-1	PDE4DIP	rs1698682
chr1	143629198	143629198	T	C	65	0.28	H	R	-1	PDE4DIP	rs1698681
chr1	143630314	143630314	T	A	66	0.27	E	V	-1	PDE4DIP	rs1061308,rs17425009
chr1	143633940	143633940	G	A	93	0.33	S	L	-1	PDE4DIP	rs60587798,rs1359300
chr1	143641953	143641953	C	A	32	0.31	P	P	-1	PDE4DIP	rs2762867
chr1	143642297	143642297	T	C	50	0.18	K	E	-1	PDE4DIP	rs2147326
chr1	143642687	143642687	C	T	51	0.31	A	T	-1	PDE4DIP	rs2762745
chr1	143642749	143642749	G	A	51	0.29	A	V	-1	PDE4DIP	rs2798893
chr1	143642818	143642818	A	T	36	0.22	L	Q	-1	PDE4DIP	rs41315685
chr1	143663564	143663564	C	T	14	0.29	R	K	-1	PDE4DIP	rs3121544,rs55945104
chr1	143663577	143663577	C	T	14	0.43	A	T	-1	PDE4DIP	rs2590120
chr1	143706015	143706015	C	A	26	0.31	R	L	-1	PDE4DIP	rs1664022
chr1	143787211	143787211	G	C	13	0.38	G	G	-1	PDE4DIP	rs1663853
chr1	143984659	143984659	A	G	52	0.19	R	R	3	NOTCH2NL	rs10910778
chr1	143984702	143984702	T	C	53	0.21	S	P	3	NOTCH2NL	rs10910779
chr1	143984788	143984788	A	G	48	0.25	Q	Q	3	NOTCH2NL	rs10909218
chr1	143992765	143992765	C	T	36	0.14	P	L	2	NOTCH2NL	rs3927729
chr1	143992900	143992900	C	T	45	0.44	T	I	2	NOTCH2NL	rs8002
chr1	144243906	144243906	T	C	31	0.97	F	F	1	ITGA10	rs1328584
chr1	144247439	144247439	G	A	19	0.47	R	Q	2	ITGA10	rs2274616
chr1	144251152	144251152	G	C	16	0.44	R	T	1	ITGA10	rs61757095
chr1	144253638	144253638	G	A	47	0.49			+	ITGA10	rs2282014
chr1	144272951	144272951	C	T	18	1	P	S	1	ANKRD35	rs6670984
chr1	144274238	144274238	T	C	9	1	L	L	1	ANKRD35	rs10910824
chr1	144279112	144279112	G	A	56	0.16	*	*	1	ANKRD35
chr1	145139530	145139530	C	T	51	1	P	P	-3	FMO5	rs72492097,rs894469
chr1	145181016	145181016	G	C	3	1	A	A	1	CHD1L	rs1890042
chr1	145218406	145218406	A	C	17	1	I	I	1	CHD1L	rs7547279
chr1	145233773	145233773	G	T	80	1	A	S	3	CHD1L	rs4950394
chr1	145557515	145557515	C	T	23	0.65	N	N	1	BCL9	rs61751615
chr1	145558596	145558596	C	T	19	0.32	P	S	1	BCL9	rs3820129
chr1	145585897	145585897	G	A	59	0.34	H	H	-1	ACP6	rs1344
chr1	145588601	145588601	C	T	30	1	V	M	-3	ACP6	rs6593795
chr1	145590934	145590934	T	G	29	1	R	R	-1	ACP6	rs2153463
chr1	146477535	146477535	G	A	15	0.67	R	C	-3	NBPF14	rs72318189,rs71643566,rs71787255,rs17433673,rs71244860
chr1	146484202	146484202	C	T	11	0.73	L	L	-3	NBPF14	rs72302297,rs61810777
chr1	146489590	146489590	A	G	12	0.25	S	P	-3	NBPF14
chr1	146489664	146489664	G	C	21	0.43	S	C	-3	NBPF14
chr1	148173037	148173037	T	C	28	0.5	M	V	-1	MTMR11	rs11205303
chr1	148465747	148465747	G	T	41	0.54	G	G	-2	ANP32E	rs7522034
chr1	148792668	148792668	G	C	19	1	A	P	3	ADAMTSL4	rs41317515
chr1	148797632	148797632	T	C	11	1	N	N	1	ADAMTSL4	rs10888382
chr1	148797674	148797674	G	A	12	1	P	P	1	ADAMTSL4	rs10749657
chr1	148797794	148797794	C	T	8	1	H	H	1	ADAMTSL4	rs10749658
chr1	148945657	148945657	G	A	59	0.37	T	I	-2	HORMAD1	rs1336900
chr1	148994163	148994163	G	A	68	0.49	R	W	-1	CTSS	rs2230061
chr1	149038327	149038327	T	C	58	0.98	A	A	-2	CTSK	rs71756531,rs36233679,rs10788796
chr1	149075513	149075513	C	G	43	0.4	V	V	-1	ARNT	rs2228099
chr1	149206981	149206981	G	T	35	0.29			-	LASS2	rs6656535,rs6681742,rs59988025
chr1	149206982	149206982	C	T	35	0.29			-	LASS2	rs6681742,rs59988025
chr1	149226974	149226974	A	C	19	0.42	A	A	1	ANXA9	rs7532008,rs17850000
chr1	149237201	149237201	G	T	17	0.76	T	K	-1	FAM63A	rs2925741
chr1	149266361	149266361	A	G	18	0.28	K	K	2	PRUNE	rs11204762
chr1	149273163	149273163	C	A	19	1	G	G	1	PRUNE	rs3738476
chr1	149285804	149285804	A	G	17	0.94			+	BNIPL	rs6587553
chr1	149372448	149372448	C	G	3	1	P	P	-2	SEMA6C	rs4971006
chr1	149374761	149374761	T	G	14	0.79	T	P	-3	SEMA6C	rs4971007
chr1	149475687	149475687	C	T	31	1	Y	Y	1	PIP5K1A	rs12407426
chr1	149505675	149505675	T	C	5	1	S	S	2	PSMD4	rs10749661
chr1	149554796	149554796	G	A	16	1	D	D	-3	PI4KB	rs1056847
chr1	149555015	149555015	A	G	21	1	D	D	-3	PI4KB	rs1752379
chr1	149582785	149582785	G	A	14	1	L	L	-1	RFX5	rs1752386
chr1	149638762	149638762	G	A	21	0.95	P	P	1	PSMB4	rs71656982,rs7172
chr1	150086922	150086922	G	C	24	1	L	V	-3	THEM5	rs6587624
chr1	150086948	150086948	T	C	25	0.96	D	G	-3	THEM5	rs6587625
chr1	150129285	150129285	G	A	24	0.67			-	THEM4	rs1060870
chr1	150134184	150134184	G	A	32	1	D	D	-1	THEM4	rs3762427
chr1	150452374	150452374	G	A	21	0.33	Y	Y	-1	HRNR	rs71783970,rs12729662
chr1	150452386	150452386	C	G	18	0.56	Q	H	-1	HRNR	rs71783970,rs41266112
chr1	150452392	150452392	T	G	17	0.41	S	S	-1	HRNR	rs71783970,rs41266114
chr1	150452398	150452398	A	G	17	0.47	S	S	-1	HRNR	rs71783970,rs61814932
chr1	150452404	150452404	G	A	17	0.53	H	H	-1	HRNR	rs71783970,rs41266116
chr1	150452414	150452414	T	C	15	0.47	H	R	-1	HRNR	rs71783970
chr1	150452416	150452416	G	A	15	0.47	S	S	-1	HRNR	rs71783970
chr1	150452420	150452420	A	G	12	0.33	L	P	-1	HRNR	rs71783970,rs41266118
chr1	150452447	150452447	C	T	12	0.33	R	Q	-1	HRNR	rs71783970,rs71585888,rs41266120
chr1	150452457	150452457	C	T	12	0.33	G	S	-1	HRNR	rs71783970,rs71585888,rs41266122
chr1	150452470	150452470	G	T	12	0.33	S	S	-1	HRNR	rs71783970,rs71585888,rs41266124
chr1	150452483	150452483	C	T	11	0.36	R	H	-1	HRNR	rs71783970,rs71585888,rs71585889
chr1	150452485	150452485	G	C	11	0.36	H	Q	-1	HRNR	rs71783970,rs71585888,rs71585889
chr1	150452488	150452488	G	A	11	0.36	G	G	-1	HRNR	rs71783970,rs71585888,rs71585889
chr1	150452491	150452491	A	G	11	0.36	Y	Y	-1	HRNR	rs71783970,rs71585888,rs71585889
chr1	150452493	150452493	A	G	11	0.36	Y	H	-1	HRNR	rs71783970,rs71585888,rs71585889
chr1	150452506	150452506	G	A	10	0.4	G	G	-1	HRNR	rs71783970,rs71585888,rs41266126
chr1	150458503	150458503	G	A	7	0.43	H	H	-1	HRNR	rs10788828
chr1	150458738	150458738	C	T	6	0.5	R	Q	-1	HRNR	rs7520249
chr1	150458787	150458787	G	T	7	0.43	R	S	-1	HRNR	rs61814943
chr1	150458843	150458843	G	C	7	0.43	T	S	-1	HRNR
chr1	150458883	150458883	T	C	10	0.3	T	A	-1	HRNR
chr1	150458917	150458917	C	T	8	0.75	S	S	-1	HRNR	rs7520375
chr1	150459019	150459019	G	A	6	0.83	S	S	-1	HRNR	rs72477388
chr1	150459255	150459255	C	T	6	1	G	R	-1	HRNR	rs6587647
chr1	150459676	150459676	A	G	7	1	H	H	-1	HRNR	rs6587650
chr1	150459910	150459910	G	T	7	0.71	H	Q	-1	HRNR	rs7545406
chr1	150459915	150459915	G	T	7	0.71	R	R	-1	HRNR	rs6587652
chr1	150460168	150460168	A	G	26	0.69	H	H	-1	HRNR	rs7535536
chr1	150460171	150460171	G	A	26	0.96	S	S	-1	HRNR	rs6587653
chr1	150460475	150460475	C	T	31	0.68	R	H	-1	HRNR	rs11204937
chr1	150542773	150542773	C	T	17	0.29	R	H	-1	FLG
chr1	150543396	150543396	C	A	20	0.2	R	S	-1	FLG	rs71582232,rs72697000
chr1	150543495	150543495	A	G	19	0.16	D	D	-1	FLG	rs71582232,rs71585893,rs3126066
chr1	150543513	150543513	A	G	19	0.16	N	N	-1	FLG	rs71582232,rs71585893,rs3126067
chr1	150543792	150543792	A	G	16	0.19	S	S	-1	FLG	rs71582232,rs71585893,rs3091276
chr1	150543969	150543969	C	T	15	0.33	Q	Q	-1	FLG	rs71582232,rs71585893,rs2065956
chr1	150544020	150544020	T	C	14	0.43	Q	Q	-1	FLG	rs71582232,rs71585893,rs6681433
chr1	150544286	150544286	A	T	9	0.33	S	T	-1	FLG	rs71582232,rs71585893
chr1	150545058	150545058	T	G	9	0.33	E	D	-1	FLG	rs71582232,rs71585893,rs66747339
chr1	150545313	150545313	C	A	20	0.3	V	V	-1	FLG	rs71582232,rs71585893,rs71260063
chr1	150545643	150545643	G	A	14	0.21	D	D	-1	FLG	rs71582232,rs71585893,rs71682379,rs71770072
chr1	150546353	150546353	C	T	15	0.33	G	R	-1	FLG	rs71582232,rs71585893,rs71682379,rs71770072,rs3126072
chr1	150546465	150546465	G	C	19	0.42	H	Q	-1	FLG	rs71582232,rs71585893,rs71682379,rs3126074
chr1	150546544	150546544	A	G	17	0.35	L	S	-1	FLG	rs71582232,rs71585893,rs71682379,rs55650366
chr1	150546656	150546656	T	C	18	0.61	K	E	-1	FLG	rs71582232,rs71585893,rs71682379,rs71625200
chr1	150546794	150546794	C	G	13	0.54	E	Q	-1	FLG	rs71582232,rs71585893,rs71682379,rs71625201
chr1	150546889	150546889	C	G	9	0.44	S	T	-1	FLG	rs71582232,rs71585893,rs71682379,rs71625202
chr1	150546996	150546996	G	A	10	0.3	H	H	-1	FLG	rs71582232,rs71585893,rs71682379,rs71626703
chr1	150547406	150547406	A	G	18	0.22	Y	H	-1	FLG	rs71816302,rs72392697,rs2184953
chr1	150547488	150547488	A	G	15	0.27	S	S	-1	FLG	rs71816302,rs72392697,rs2184954
chr1	150548103	150548103	G	T	13	0.31	H	Q	-1	FLG	rs71816302,rs72392697,rs3126079
chr1	150548314	150548314	C	T	19	0.32	R	Q	-1	FLG	rs71816302,rs72392697,rs12407748,rs36006086
chr1	150548572	150548572	G	A	13	0.31	A	V	-1	FLG	rs71816302,rs72392697,rs12405241
chr1	150549541	150549541	G	T	14	0.36	S	Y	-1	FLG	rs71816302,rs72392697,rs11204978
chr1	150549860	150549860	T	C	15	0.4	R	G	-1	FLG	rs71816302,rs72392697,rs11581433
chr1	150549891	150549891	T	A	15	0.6	A	A	-1	FLG	rs71816302,rs72392697,rs11581451
chr1	150549907	150549907	C	T	15	0.4	R	H	-1	FLG	rs71816302,rs72392697,rs11586631
chr1	150550486	150550486	G	C	12	0.5	A	G	-1	FLG	rs71816302,rs58001094
chr1	150550599	150550599	A	G	15	0.4			-1	FLG	rs71816302,rs66831674
chr1	150552750	150552750	A	G	16	0.75	R	R	-1	FLG	rs11582620
chr1	150552991	150552991	C	A	16	0.25	G	V	-1	FLG	rs41267154
chr1	150589756	150589756	G	T	50	0.36	S	*	-1	FLG2	rs12568784
chr1	150592356	150592356	G	A	10	0.3	H	H	-1	FLG2	rs12022217
chr1	150594871	150594871	A	C	6	0.67	V	G	-1	FLG2
chr1	150596059	150596059	C	T	55	0.29	R	Q	-1	FLG2	rs2282303
chr1	150597864	150597864	G	A	51	0.29	L	F	-1	FLG2	rs3818831
chr1	150648744	150648744	C	T	17	0.29	G	S	-1	CRNN	rs3829868
chr1	150750753	150750753	G	A	14	0.64	C	Y	1	LCE5A	rs2105117
chr1	150754603	150754603	C	T	11	0.64	C	C	1	CRCT1	rs2282296
chr1	150754687	150754687	C	T	7	0.71	R	R	1	CRCT1	rs1053588
chr1	150998730	150998730	A	T	29	0.69	Q	H	1	KPRP	rs17612167
chr1	151015715	151015715	C	T	7	0.57	R	W	1	LCE1F	rs41268480
chr1	151224456	151224456	C	A	21	0.76	H	Q	1	SPRR1A	rs1611762
chr1	151224511	151224511	G	A	19	0.74	V	I	1	SPRR1A	rs1611764
chr1	151242339	151242339	C	T	30	0.47	G	G	1	SPRR3	rs28989168,rs63405761
chr1	151242363	151242363	T	A	30	0.37	G	G	1	SPRR3	rs17851565
chr1	151242387	151242387	C	A	27	0.26	G	G	1	SPRR3	rs1977734
chr1	151242453	151242453	A	G	27	0.48	E	E	1	SPRR3	rs66616552,rs1970328
chr1	151242565	151242565	C	G	22	0.59	L	V	1	SPRR3	rs1055935
chr1	151271472	151271472	T	C	21	0.76	P	P	1	SPRR1B	rs3795381
chr1	151271477	151271477	C	T	21	0.62	T	I	1	SPRR1B	rs3795382
chr1	151271607	151271607	C	T	14	0.64	P	P	1	SPRR1B	rs12195
chr1	151332696	151332696	T	C	3	1	Q	Q	-1	SPRR2E	rs3737865
chr1	151580777	151580777	C	A	20	1	G	V	-2	PGLYRP4	rs3006448
chr1	151582203	151582203	A	G	40	1	F	F	-3	PGLYRP4	rs3014863
chr1	151586996	151586996	T	G	4	1	I	L	-1	PGLYRP4	rs3006458
chr1	151657242	151657242	C	T	65	0.38	Y	Y	1	S100A7A
chr1	151698030	151698030	C	G	87	0.99	E	D	-1	S100A7	rs3014837
chr1	151776516	151776516	A	G	24	0.37	D	D	-1	S100A5	rs2248745
chr1	151783796	151783796	T	C	29	0.31	E	E	-1	S100A4	rs1050923
chr1	151787578	151787578	C	T	19	0.32	R	K	-1	S100A3	rs36022742
chr1	151800651	151800651	C	T	27	0.33	S	N	-1	S100A2	rs1047325
chr1	151854964	151854964	C	T	12	0.42			-	S100A14	rs11548103
chr1	152014471	152014471	G	A	7	0.86	Q	Q	1	SLC27A3
chr1	152049292	152049292	G	A	18	0.5	I	I	-2	GATAD2B
chr1	152192702	152192702	T	C	19	0.37	M	V	-3	CRTC2	rs11264680
chr1	152208138	152208138	C	T	24	0.17	P	S	1	CREB3L4	rs11264743
chr1	152493980	152493980	A	G	30	0.17	Q	Q	1	UBAP2L
chr1	152583777	152583777	C	T	17	0.65	S	S	3	ATP8B2	rs1194587
chr1	152668303	152668303	G	A	11	0.55	A	A	2	IL6R	rs8192282
chr1	152693594	152693594	A	C	22	0.27	D	A	2	IL6R	rs2228145
chr1	152783195	152783195	T	C	7	1	A	A	3	TDRD10	rs6678164
chr1	152828549	152828549	C	T	25	0.28	V	V	-2	ADAR	rs1127309
chr1	152840591	152840591	T	C	43	0.67	K	R	-1	ADAR	rs2229857
chr1	152841444	152841444	T	C	18	1	R	G	-1	ADAR	rs1466731
chr1	152841664	152841664	C	T	17	1	R	R	-1	ADAR	rs1802645
chr1	153011476	153011476	A	G	5	1	N	N	-1	KCNN3	rs1131820
chr1	153171464	153171464	T	C	18	0.56	E	E	-3	PMVK	rs1891805,rs34215800
chr1	153185704	153185704	C	T	8	0.87	G	D	-1	PBXIP1	rs2061690
chr1	153207897	153207897	C	A	11	0.64	A	S	-3	SHC1
chr1	153254150	153254150	C	T	13	0.77	I	I	1	ZBTB7B	rs11264295
chr1	153255581	153255581	A	G	18	0.61	P	P	3	ZBTB7B	rs2242195
chr1	153272715	153272715	A	G	24	0.67	G	G	-1	DCST2	rs10908453
chr1	153273623	153273623	C	T	15	0.73	L	L	2	DCST1	rs6680600
chr1	153280501	153280501	G	T	17	0.65	S	I	1	DCST1
chr1	153286334	153286334	A	C	13	0.54	M	L	2	DCST1	rs11264300
chr1	153293566	153293566	A	C	11	0.55	K	T	3	ADAM15	rs6427128
chr1	153299932	153299932	G	A	14	0.29	K	K	3	ADAM15	rs11589479
chr1	153372851	153372851	A	T	32	0.25	D	V	2	EFNA1	rs4745
chr1	153416342	153416342	G	A	14	0.71	T	T	1	TRIM46	rs3814316
chr1	153428691	153428691	C	T	10	0.8	T	T	-2	MUC1	rs4072037
chr1	153675259	153675259	T	C	35	1	T	A	-2	ASH1L	rs4971053,rs61732805
chr1	153718394	153718394	T	C	67	0.3	V	V	-1	ASH1L
chr1	154104489	154104489	G	C	24	1	Q	H	2	SYT11	rs822522
chr1	154104891	154104891	T	C	39	1	H	H	2	SYT11	rs822521
chr1	154170801	154170801	T	C	12	0.92			-	KIAA0907	rs2275079
chr1	154179110	154179110	T	C	17	1	L	S	1	RXFP4	rs2152051
chr1	154374158	154374158	C	T	6	0.67	H	H	1	LMNA	rs4641,rs71792097
chr1	154412842	154412842	C	T	17	0.76	P	P	2	SEMA4A	rs12401573
chr1	154468797	154468797	A	G	37	1	Q	R	3	PMF1	rs1052053
chr1	154472745	154472745	G	A	8	0.62	M	I	3	PMF1	rs1052067
chr1	154472779	154472779	C	T	5	0.6	R	W	3	PMF1	rs62001898
chr1	154522080	154522080	G	A	12	0.42	V	M	1	TMEM79	rs6684514
chr1	154717343	154717343	G	A	12	0.75	P	P	-1	MEF2D	rs1185700
chr1	154785003	154785003	G	A	15	0.53	R	C	-2	IQGAP3	rs744224
chr1	154793011	154793011	C	G	20	0.45	V	L	-2	IQGAP3	rs11264498
chr1	154793068	154793068	T	C	20	1	R	G	-2	IQGAP3	rs2488269
chr1	154799601	154799601	T	C	22	1	Q	Q	-2	IQGAP3	rs1171547
chr1	154802845	154802845	G	C	23	1	P	P	-3	IQGAP3	rs2066377
chr1	154802875	154802875	T	C	21	1	L	L	-3	IQGAP3	rs947662
chr1	154828275	154828275	G	C	3	1	V	L	1	APOA1BP	rs7516274
chr1	154830350	154830350	A	C	14	1	I	I	2	APOA1BP	rs6427322
chr1	154830437	154830437	G	A	13	1	E	E	2	APOA1BP	rs6668178
chr1	154830476	154830476	C	T	12	1	T	T	2	APOA1BP	rs942963
chr1	154906260	154906260	G	A	13	0.54	A	A	-2	NES	rs11549292
chr1	154906377	154906377	G	A	12	1	S	S	-2	NES	rs11582300
chr1	154906780	154906780	G	A	8	1	P	L	-2	NES	rs3748570
chr1	154906932	154906932	C	T	8	0.62	T	T	-2	NES	rs3748571
chr1	154907127	154907127	C	T	15	0.47	G	G	-2	NES	rs3828043
chr1	154907302	154907302	G	A	12	1	P	L	-2	NES	rs2886443
chr1	154972217	154972217	G	C	10	1	R	P	1	C1orf66	rs4311877
chr1	154980136	154980136	C	T	12	1	E	E	-1	HDGF	rs4437869
chr1	155051606	155051606	T	C	10	1	N	S	-1	SH2D2A	rs926103
chr1	155052241	155052241	G	A	4	1			+	NTRK1	rs1800601
chr1	155115619	155115619	C	T	15	0.73	A	A	3	NTRK1	rs6337
chr1	155144081	155144081	T	C	6	0.83	S	P	3	PEAR1	rs1952294
chr1	155149620	155149620	G	C	21	0.29	P	P	2	PEAR1	rs822441
chr1	155150170	155150170	A	G	15	0.67	N	D	2	PEAR1	rs12137505
chr1	155173705	155173705	T	C	7	1	H	R	-2	ARHGEF11	rs945508
chr1	155173739	155173739	T	C	8	1	S	G	-2	ARHGEF11	rs868188,rs63387061
chr1	155756140	155756140	T	G	20	0.3			-	FCRL5	rs1332714
chr1	155775506	155775506	C	T	5	1	V	I	-2	FCRL5	rs6427384
chr1	155775649	155775649	C	T	4	1	G	D	-2	FCRL5	rs2012199
chr1	155780715	155780715	C	T	20	0.7	V	I	-2	FCRL5	rs12036228
chr1	155780721	155780721	A	G	19	1	Y	H	-2	FCRL5	rs6679793
chr1	155834375	155834375	A	G	31	0.58			-	FCRL4	rs1361889
chr1	156491528	156491528	C	T	30	0.1	T	I	2	CD1A	rs2269714
chr1	156491643	156491643	C	G	33	0.15	C	W	2	CD1A	rs2269715
chr1	156635165	156635165	A	G	32	1	V	A	-1	OR10T2	rs34465440
chr1	156635470	156635470	T	C	28	1	I	M	-1	OR10T2	rs6662382
chr1	156635588	156635588	C	T	24	1	C	Y	-1	OR10T2	rs61818749
chr1	156635598	156635598	A	G	23	1	F	L	-1	OR10T2	rs61818750
chr1	156635688	156635688	A	G	23	1	F	L	-1	OR10T2	rs41488350
chr1	156716938	156716938	A	G	62	0.81	E	G	1	OR10R2	rs6679056
chr1	156717006	156717006	C	T	53	0.79	L	F	1	OR10R2	rs1418843
chr1	156783766	156783766	C	T	19	0.89	V	I	-1	OR6Y1	rs41273491
chr1	156783977	156783977	G	A	28	0.75	H	H	-1	OR6Y1	rs16840314
chr1	156815888	156815888	G	A	17	0.82	I	I	-1	OR10X1	rs863360
chr1	156816044	156816044	C	T	20	0.6	T	T	-1	OR10X1	rs863361
chr1	156816116	156816116	C	T	18	0.67	W	*	-1	OR10X1	rs863362
chr1	156816135	156816135	A	G	20	0.7	I	T	-1	OR10X1	rs863363
chr1	156843733	156843733	A	C	25	0.88	N	T	1	OR10Z1	rs857685
chr1	156843791	156843791	A	T	19	0.16	G	G	1	OR10Z1	rs2427808
chr1	156953787	156953787	G	A	16	0.81	P	L	-1	OR6K3	rs28568406
chr1	156953848	156953848	G	A	16	0.81	P	S	-1	OR6K3	rs857703
chr1	156991704	156991704	C	T	50	0.76	R	C	1	OR6K6	rs16841001
chr1	157002516	157002516	A	G	17	0.24	I	T	-1	OR6N1	rs857827
chr1	157002839	157002839	G	A	23	1	L	L	-1	OR6N1	rs6666753
chr1	157080443	157080443	A	G	32	0.12	P	P	1	MNDA	rs857870
chr1	157256871	157256871	A	G	30	0.83	Q	Q	1	IFI16	rs1057024
chr1	157269001	157269001	C	A	35	0.14	R	S	1	IFI16	rs1057027
chr1	157269013	157269013	T	A	33	0.15	Y	N	1	IFI16	rs1057028
chr1	157291292	157291292	A	T	42	0.86	T	S	1	IFI16	rs6940
chr1	157436265	157436265	T	C	28	1	L	L	2	CADM3	rs862999,rs3027002
chr1	157676358	157676358	G	T	43	1	M	I	1	OR10J1	rs10908722
chr1	157676481	157676481	A	G	39	1	I	M	1	OR10J1	rs12048482
chr1	157771921	157771921	C	T	24	1	P	P	-1	OR10J5	rs4656837
chr1	158051994	158051994	T	C	16	0.75	S	S	1	FCRL6	rs4301626
chr1	158052049	158052049	A	G	19	0.68	S	G	1	FCRL6	rs4443889
chr1	158117025	158117025	C	G	39	0.82	L	L	-1	CCDC19	rs7550537
chr1	158189735	158189735	T	G	18	1	I	L	-2	SLAMF9	rs2789417
chr1	158391499	158391499	G	A	19	1	G	D	1	ATP1A4	rs6427504
chr1	158402974	158402974	G	A	17	1	A	A	1	ATP1A4	rs7529215
chr1	158407785	158407785	A	G	27	0.67	N	D	1	ATP1A4
chr1	158407820	158407820	C	T	26	1	Y	Y	1	ATP1A4	rs625549
chr1	158570040	158570040	G	A	45	1	N	N	-1	COPA	rs1802778
chr1	158660529	158660529	A	G	17	1	K	K	3	VANGL2	rs12086448
chr1	158661561	158661561	A	C	14	0.64	G	G	1	VANGL2	rs17380127
chr1	158661627	158661627	G	A	16	0.69	P	P	1	VANGL2	rs17380141
chr1	158847173	158847173	G	T	23	1	P	T	-1	SLAMF1	rs3796504
chr1	159060066	159060066	A	G	15	1	V	V	2	LY9	rs474131
chr1	159060184	159060184	A	G	20	1	M	V	2	LY9	rs509749
chr1	159118450	159118450	A	T	24	0.96	V	D	-2	ITLN1	rs2274907
chr1	159118518	159118518	G	A	23	1	H	H	-2	ITLN1	rs2274908,rs55974765
chr1	159118588	159118588	C	T	24	0.21	G	D	-2	ITLN1
chr1	159187590	159187590	C	T	25	0.76	R	H	-2	ITLN2	rs6680969
chr1	159237770	159237770	A	G	17	1			-	F11R	rs790055
chr1	159336168	159336168	G	A	25	0.76	A	T	1	KLHDC9	rs1128750
chr1	159429661	159429661	T	C	7	0.86	Q	R	-2	ADAMTS4	rs4233367
chr1	159434628	159434628	C	T	12	0.92	S	S	-1	ADAMTS4	rs33941127
chr1	159450140	159450140	C	T	33	0.12	A	A	1	NDUFS2	rs1136207
chr1	159746369	159746369	A	G	39	1	H	R	2	FCGR2A	rs1801274
chr1	159762509	159762509	T	C	3	1	T	T	1	HSPA6	rs404508
chr1	159781166	159781166	A	C	32	1	F	V	-2	FCGR3A	rs396991
chr1	159949760	159949760	G	A	16	0.75	R	Q	2	FCRLA	rs11746
chr1	159962263	159962263	G	T	7	1	A	A	2	FCRLB	rs7520519
chr1	159988331	159988331	C	T	41	1	Y	Y	3	DUSP12	rs1063178
chr1	160018365	160018365	A	G	26	0.69	M	V	1	ATF6	rs1058405
chr1	160194951	160194951	A	G	28	1	S	S	2	ATF6	rs9482
chr1	160234305	160234305	A	G	7	1	W	R	-2	OLFML2B	rs2499836
chr1	160242858	160242858	A	G	22	0.64	N	N	-1	OLFML2B	rs12022536
chr1	160580359	160580359	C	T	11	0.55	S	S	1	NOS1AP	rs3751284
chr1	160610726	160610726	C	T	11	0.91	R	R	-2	C1orf111	rs2282397
chr1	160611014	160611014	A	G	6	1	D	D	-2	C1orf111	rs164159
chr1	160611715	160611715	G	A	7	1	A	V	-2	C1orf111	rs164181
chr1	160633695	160633695	C	T	31	0.77	*	*	-1	SH2D1B	rs17852003
chr1	161575843	161575843	A	T	49	1	G	G	3	NUF2	rs66554391,rs1509022
chr1	163439840	163439840	A	G	4	1	D	D	-2	LMX1A	rs1354509
chr1	163485416	163485416	G	A	24	0.87	L	L	-3	LMX1A	rs10753668
chr1	163918897	163918897	A	G	34	1	I	I	-1	ALDH9A1	rs1143659
chr1	166084263	166084263	A	G	16	0.87	G	G	-2	ADCY10	rs203795
chr1	166106202	166106202	G	A	60	0.2	V	V	-2	ADCY10	rs67878347
chr1	166172863	166172863	A	C	3	1	R	R	1	DCAF6	rs203788
chr1	166240600	166240600	C	T	20	0.25	D	D	2	DCAF6	rs1060041
chr1	166280474	166280474	T	C	43	0.93	V	A	2	DCAF6	rs11558511
chr1	166777908	166777908	T	C	23	0.78	P	P	-2	XCL2	rs4282797
chr1	166777945	166777945	C	T	24	0.75	R	K	-2	XCL2	rs4501820
chr1	166777949	166777949	G	C	23	0.78	H	D	-2	XCL2	rs4301615
chr1	166815986	166815986	G	A	29	0.86	P	P	2	XCL1
chr1	166964797	166964797	C	T	24	0.83	T	T	-1	DPT	rs1052591
chr1	167612492	167612492	A	G	49	0.12	Q	R	2	BLZF1	rs1028180
chr1	167657778	167657778	A	G	53	0.21	F	S	-1	C1orf114	rs3820059
chr1	167750185	167750185	T	C	30	0.17	D	G	-1	F5	rs6027
chr1	167765599	167765599	T	C	44	0.16	M	V	-1	F5	rs6030
chr1	167778663	167778663	T	C	48	0.15	E	E	-2	F5	rs6024
chr1	167780207	167780207	G	T	42	0.17	T	T	-2	F5	rs6037
chr1	167782350	167782350	C	T	50	0.18	E	E	-1	F5	rs6036
chr1	167785673	167785673	T	C	55	1	Q	R	-2	F5	rs6025
chr1	167788477	167788477	A	G	37	0.14	M	T	-3	F5	rs6033
chr1	167796450	167796450	C	A	29	0.17	S	S	-2	F5	rs6022
chr1	167796597	167796597	C	T	27	0.26	A	A	-2	F5	rs6029
chr1	167829528	167829528	C	T	38	0.16	T	T	-2	SELP	rs6128
chr1	167832937	167832937	C	T	35	0.17	D	N	-2	SELP	rs6127
chr1	167847509	167847509	C	T	19	0.32	S	N	-2	SELP	rs6131
chr1	167967684	167967684	T	G	25	0.16	S	R	-2	SELE	rs5361
chr1	167968525	167968525	T	C	43	0.16	E	E	-2	SELE	rs1800016
chr1	167968528	167968528	T	C	43	0.16	T	T	-2	SELE	rs1800015
chr1	167969329	167969329	G	A	45	0.22			-	SELE	rs932307
chr1	167969396	167969396	C	A	40	0.25			-	SELE	rs1805193
chr1	168029431	168029431	T	G	17	0.88	E	D	-1	C1orf156	rs10489177
chr1	168090342	168090342	T	C	45	1	Q	R	-2	SCYL3	rs4656197
chr1	168788000	168788000	G	A	27	0.19	E	K	3	GORAB	rs913257
chr1	169343559	169343559	C	T	47	0.19	S	S	1	FMO3	rs1800822,rs72549325
chr1	169435208	169435208	C	T	17	1	S	L	2	FMO2	rs2020862,rs2020861
chr1	169435209	169435209	A	G	18	1	S	S	2	FMO2	rs2020861
chr1	169441155	169441155	A	G	42	1	E	G	3	FMO2	rs2020863
chr1	169516668	169516668	C	T	24	0.17	T	T	1	FMO1	rs742350
chr1	169518911	169518911	A	G	24	0.12	V	V	2	FMO1	rs1126692
chr1	169753536	169753536	G	A	22	0.95	A	T	2	BAT2D1	rs10913157
chr1	169775951	169775951	G	A	35	0.86	A	T	3	BAT2D1	rs760644
chr1	169777663	169777663	C	G	31	0.81	S	S	3	BAT2D1	rs1687064
chr1	169781355	169781355	C	G	19	0.95	S	C	3	BAT2D1	rs235468
chr1	169793194	169793194	G	A	37	0.81	P	P	1	BAT2D1	rs1687057
chr1	169822789	169822789	G	C	22	0.73	S	S	1	BAT2D1	rs235501
chr1	169888148	169888148	C	T	17	0.94	R	K	-1	MYOC	rs2234926
chr1	170019662	170019662	A	G	11	0.27	M	V	1	METTL13	rs2232816
chr1	170019892	170019892	G	A	11	0.82	V	V	1	METTL13
chr1	170677590	170677590	G	A	17	0.24	P	S	-1	PIGC	rs1063412
chr1	170678119	170678119	A	G	25	1	G	G	-1	PIGC	rs2230471
chr1	170704215	170704215	G	A	36	0.97	S	N	2	C1orf105	rs1129942
chr1	170824836	170824836	T	A	52	1	Y	N	3	C1orf9
chr1	171741052	171741052	T	C	42	0.19	Q	Q	-1	SLC9A11	rs12026637
chr1	171783494	171783494	G	C	53	0.13	A	G	-1	SLC9A11	rs16846206
chr1	171783526	171783526	A	G	51	0.14	N	N	-1	SLC9A11	rs10494490
chr1	173321171	173321171	C	T	6	0.5	H	H	2	TNN	rs1573758
chr1	173380201	173380201	T	C	23	1	N	N	2	TNN	rs10912897
chr1	173615346	173615346	C	T	25	0.92	R	K	-2	TNR	rs859427
chr1	173622014	173622014	A	G	8	1	T	T	-2	TNR	rs859437
chr1	173642306	173642306	T	C	12	1	T	T	-1	TNR	rs859399
chr1	173642425	173642425	T	C	12	1	I	V	-1	TNR	rs859398
chr1	175130459	175130459	G	C	5	1	H	Q	-2	ASTN1	rs2281180
chr1	175130490	175130490	T	C	4	1	H	R	-2	ASTN1	rs2228956
chr1	177317923	177317923	T	C	9	1	F	L	1	TOR3A	rs72074933,rs2296377
chr1	177680728	177680728	A	C	42	0.19	I	L	1	C1orf125	rs11577579
chr1	177829415	177829415	G	A	28	0.86	A	T	2	TDRD5
chr1	177897865	177897865	G	A	29	0.31	E	K	1	TDRD5	rs35448215
chr1	178118697	178118697	T	C	11	0.82	M	T	1	TOR1AIP1	rs1281378
chr1	178125067	178125067	G	A	45	0.73			+	TOR1AIP1	rs2245425
chr1	178143611	178143611	C	G	8	0.75	P	R	2	TOR1AIP1	rs609521
chr1	178153748	178153748	G	A	40	1	A	A	2	TOR1AIP1	rs627897
chr1	178256365	178256365	G	C	37	0.97	E	Q	3	CEP350	rs2477120
chr1	178411711	178411711	A	G	9	1	T	T	2	QSOX1	rs2298206
chr1	178510147	178510147	A	G	23	0.87	N	S	2	LHX4	rs7536561
chr1	179220476	179220476	A	G	41	1	N	N	-3	STX6	rs3747957
chr1	179284835	179284835	G	A	18	0.22	R	H	2	MR1	rs41268456
chr1	179284859	179284859	A	G	17	0.24	H	R	2	MR1	rs2236410
chr1	179291027	179291027	G	A	55	0.13			+	MR1	rs3747956
chr1	180635701	180635701	G	A	27	1	P	P	-1	TEDDM1	rs6698722
chr1	180635856	180635856	A	G	33	1	Y	H	-1	TEDDM1	rs6674281
chr1	180710085	180710085	T	C	30	1	L	L	2	RGSL1	rs649437
chr1	180763452	180763452	A	G	57	0.19	I	V	3	RGSL1	rs7535533
chr1	180817960	180817960	A	C	21	0.9	D	E	-1	RNASEL	rs627928
chr1	180821180	180821180	C	T	37	0.78	R	Q	-1	RNASEL	rs486907
chr1	180836249	180836249	T	C	3	1	H	R	-1	RGS16	rs1144566
chr1	181052488	181052488	C	T	33	0.76	F	F	2	NPL	rs1128759
chr1	181054574	181054574	C	T	19	0.68	L	L	1	NPL	rs10911142
chr1	181175070	181175070	G	A	58	0.79	R	C	-3	C1orf14
chr1	181187088	181187088	A	G	53	0.75	G	G	-1	C1orf14
chr1	181339213	181339213	T	C	16	1	C	C	2	LAMC1	rs2296288
chr1	181352378	181352378	A	G	32	0.81	I	V	3	LAMC1	rs20563
chr1	181353380	181353380	A	C	29	0.72	A	A	2	LAMC1	rs2296292
chr1	181360498	181360498	T	C	20	0.55	N	N	2	LAMC1	rs20557
chr1	181361170	181361170	T	C	6	1	L	P	2	LAMC1	rs20558
chr1	181368205	181368205	A	G	18	0.89	N	S	3	LAMC1	rs61749262
chr1	181372157	181372157	T	C	16	0.87	R	R	2	LAMC1	rs20560
chr1	181451239	181451239	C	T	13	1	S	S	2	LAMC2	rs2274980
chr1	181454226	181454226	C	T	13	0.92	V	V	3	LAMC2	rs1129723
chr1	181458927	181458927	T	G	19	1	G	G	2	LAMC2	rs1047980
chr1	181473196	181473196	G	A	18	0.94	Q	Q	1	LAMC2	rs1047981
chr1	181753482	181753482	G	A	38	1	L	L	3	SMG7	rs789169
chr1	181809010	181809010	T	C	20	1	K	R	-1	NCF2	rs2274064
chr1	181883889	181883889	C	G	31	0.13	G	G	-1	APOBEC4	rs17436878
chr1	182176340	182176340	G	A	21	0.86	P	P	-3	GLT25D2	rs2296713
chr1	182944087	182944087	G	A	41	0.88	I	I	-1	EDEM3	rs3736757
chr1	183067688	183067688	T	C	42	0.88	Q	Q	-2	FAM129A	rs487675
chr1	183402368	183402368	A	G	55	1	S	S	1	C1orf26	rs950327
chr1	183410344	183410344	A	G	43	0.16	I	V	3	C1orf26	rs10489579
chr1	183438492	183438492	A	G	19	0.21	H	R	3	C1orf26	rs6698109
chr1	183507097	183507097	A	G	51	0.73	N	D	3	C1orf26	rs12041704
chr1	184251140	184251140	T	C	42	0.81	H	H	2	HMCN1	rs6665753
chr1	184293097	184293097	T	C	25	0.16	I	T	2	HMCN1	rs12129650
chr1	184297664	184297664	C	T	24	1	C	C	2	HMCN1	rs7522627
chr1	184317040	184317040	A	G	43	1	E	G	2	HMCN1	rs10798035
chr1	184368162	184368162	A	G	10	1	Q	R	1	HMCN1	rs10911825
chr1	184540617	184540617	C	T	37	0.19	R	W	2	PRG4	rs2273779
chr1	184542383	184542383	G	A	43	0.81	K	K	2	PRG4	rs16825150
chr1	184543711	184543711	G	C	4	1	C	S	2	PRG4	rs68069719
chr1	184544612	184544612	A	G	48	0.1	P	P	2	PRG4	rs3737940
chr1	184685223	184685223	C	T	42	0.24			-	PDC	rs12407957
chr1	185213535	185213535	G	A	42	1	R	K	1	PLA2G4A	rs2307198
chr1	185877161	185877161	C	G	8	1					rs10157977,rs67333669
chr1	185877475	185877475	A	T	10	0.7					rs10159182
chr1	194494149	194494149	A	G	28	1	D	D	-1	KCNT2	rs977157
chr1	194728093	194728093	C	T	41	0.46	V	I	-3	KCNT2
chr1	194920947	194920947	A	C	41	0.68	A	A	2	CFH	rs1061147
chr1	194925860	194925860	C	T	33	0.85	H	Y	2	CFH	rs1061170
chr1	194949570	194949570	G	A	45	0.87	A	A	2	CFH	rs2274700
chr1	195276421	195276421	A	G	46	1	N	N	-2	F13B	rs72112738,rs5998
chr1	195296824	195296824	T	C	17	1	T	T	-2	F13B	rs5997
chr1	195297644	195297644	C	T	43	1	R	H	-2	F13B	rs6003
chr1	195326700	195326700	T	G	35	0.89	Q	P	-1	ASPM
chr1	195337399	195337399	C	T	43	0.84	V	V	-1	ASPM	rs10922162
chr1	195337438	195337438	T	C	42	0.9	L	L	-1	ASPM	rs1412640,rs62624965
chr1	195337524	195337524	A	G	44	1	Y	H	-1	ASPM	rs964201,rs35287610
chr1	195358160	195358160	A	T	36	1	S	S	-1	ASPM	rs4915337
chr1	195360653	195360653	C	T	33	0.15	R	R	-2	ASPM	rs6676084
chr1	195379156	195379156	G	A	35	1	S	S	-1	ASPM	rs6677082
chr1	195395349	195395349	G	A	32	0.87	L	L	-2	ZBTB41	rs12128631
chr1	195656991	195656991	A	G	39	1	L	L	2	CRB1	rs3902057
chr1	195663641	195663641	G	A	48	0.23	V	I	2	CRB1
chr1	195747550	195747550	C	T	34	0.82	Q	Q	-3	DENND1B	rs12142127
chr1	196969929	196969929	C	T	50	0.78			+	PTPRC	rs6683595
chr1	196970917	196970917	C	T	30	0.87	G	G	1	PTPRC	rs7540378
chr1	198284209	198284209	C	G	53	0.17	P	P	2	NR5A2	rs2821368
chr1	198409904	198409904	C	T	30	1	N	N	2	NR5A2	rs1060060
chr1	198643877	198643877	A	G	46	0.8	I	T	-1	ZNF281
chr1	198789189	198789189	G	C	43	1	P	A	-2	KIF14	rs12120084
chr1	198800871	198800871	C	T	62	1	E	E	-2	KIF14	rs7543730
chr1	198824986	198824986	T	C	53	0.83	E	E	-1	KIF14	rs6665951
chr1	198884861	198884861	T	C	50	1	S	S	-1	DDX59	rs6665604
chr1	198902173	198902173	T	C	28	0.75	I	V	-1	DDX59	rs3795634
chr1	198902183	198902183	T	C	28	0.64	P	P	-1	DDX59	rs3795633
chr1	199043264	199043264	C	T	39	0.23	D	D	1	CAMSAP1L1	rs7552353
chr1	199134076	199134076	A	G	12	0.75	L	L	3	C1orf106
chr1	199147601	199147601	C	T	6	1	R	C	3	C1orf106	rs296520
chr1	199147607	199147607	G	T	6	0.83	A	S	3	C1orf106
chr1	199220618	199220618	C	T	4	1	A	A	-3	KIF21B
chr1	199297826	199297826	C	T	16	0.75	V	V	-3	CACNA1S
chr1	199305310	199305310	A	G	5	1	F	F	-3	CACNA1S	rs7415038
chr1	199313698	199313698	A	G	10	1	G	G	-2	CACNA1S	rs4915477
chr1	199313734	199313734	A	G	9	1	C	C	-2	CACNA1S	rs9427714
chr1	199318933	199318933	A	T	9	1	L	H	-3	CACNA1S	rs12742169
chr1	199318935	199318935	A	C	9	1	P	P	-3	CACNA1S	rs12742170
chr1	199379604	199379604	A	G	22	1	Y	Y	-1	TMEM9	rs8158
chr1	199457355	199457355	G	A	9	0.89	V	V	2	IGFN1	rs3738269
chr1	199519489	199519489	C	T	13	0.92	Y	Y	1	PKP1	rs2268147
chr1	199552335	199552335	C	T	16	0.87	L	L	3	PKP1	rs7514146
chr1	199552382	199552382	A	G	16	1	K	K	3	PKP1	rs1779297
chr1	199597052	199597052	T	C	5	0.6	K	R	-3	TNNT2	rs3730238
chr1	199598177	199598177	T	G	7	0.86			-	TNNT2	rs1104859
chr1	199601005	199601005	G	A	25	1	I	I	-1	TNNT2	rs3729547
chr1	199622145	199622145	T	C	10	0.8	K	E	-3	LAD1	rs4128458
chr1	199622566	199622566	C	T	9	0.89	K	K	-3	LAD1	rs2799677
chr1	199624927	199624927	C	A	13	0.77	A	S	-3	LAD1	rs3738281
chr1	199653539	199653539	C	T	11	0.91	P	P	-1	TNNI1	rs3738286
chr1	200127249	200127249	A	G	9	1	I	M	2	SHISA4	rs2250377
chr1	200237185	200237185	T	C	38	0.92	V	V	2	RNPEP	rs4332408
chr1	200247841	200247841	C	G	12	0.92	G	G	2	ELF3	rs11543979
chr1	200248485	200248485	T	C	7	0.57	P	P	2	ELF3	rs2819362
chr1	200358983	200358983	G	A	9	1	G	D	1	GPR37L1	rs3795595
chr1	200359038	200359038	A	G	11	0.91	G	G	1	GPR37L1	rs3795596
chr1	200359203	200359203	T	C	10	1	S	S	1	GPR37L1	rs7516762
chr1	200543117	200543117	C	T	13	1	P	P	3	LGR6	rs896551
chr1	200553829	200553829	T	C	9	0.78	V	A	2	LGR6	rs788795
chr1	200554160	200554160	G	A	18	1	A	A	2	LGR6	rs788794
chr1	200554436	200554436	T	C	9	1	F	F	2	LGR6	rs788793
chr1	200841407	200841407	G	A	20	0.9	S	S	-1	SYT2	rs1968583
chr1	200969435	200969435	A	G	32	0.22	I	T	-1	KDM5B
chr1	200972078	200972078	G	C	35	1	P	P	-1	KDM5B	rs1141109
chr1	200981907	200981907	G	A	58	1	Y	Y	-1	KDM5B	rs1141108
chr1	200984825	200984825	G	A	48	1	H	H	-1	KDM5B	rs1892164
chr1	200999861	200999861	C	T	43	1	T	T	-1	KDM5B	rs3196669
chr1	201364898	201364898	T	G	6	0.5	A	A	1	ADORA1	rs10920568
chr1	201415256	201415256	A	G	11	1	C	C	-1	CHI3L1	rs4950927
chr1	201422326	201422326	A	T	21	0.95			-	CHI3L1	rs7515776
chr1	201461558	201461558	C	T	10	1	R	H	-2	CHIT1	rs35920428
chr1	201719749	201719749	C	G	16	0.87	R	G	1	PRELP
chr1	201722484	201722484	A	G	17	0.76	N	S	2	PRELP	rs2233732
chr1	201919067	201919067	A	G	8	1	S	S	1	ATP2B4	rs1419114
chr1	201934032	201934032	T	C	29	1	L	L	2	ATP2B4	rs2228445
chr1	202009745	202009745	G	A	33	0.85	S	S	1	LAX1	rs3820194
chr1	202010276	202010276	C	T	21	0.81	D	D	1	LAX1	rs3766748
chr1	202054323	202054323	T	C	7	1	G	G	1	ZC3H11A	rs4951260,rs17851127
chr1	202085596	202085596	C	A	18	1	A	A	1	ZC3H11A	rs41299639
chr1	202087937	202087937	G	A	6	1	P	P	3	ZC3H11A	rs41264265
chr1	202397809	202397809	T	G	13	1	T	T	-3	REN	rs5705
chr1	202504039	202504039	C	T	8	1	V	I	-1	PLEKHA6	rs10900571
chr1	202509461	202509461	A	C	8	0.75	G	G	-1	PLEKHA6	rs33911350
chr1	202646240	202646240	T	C	25	1	N	S	-1	PPP1R15B	rs3014626
chr1	202663453	202663453	G	A	23	0.17	S	S	-2	PIK3C2B	rs17334387
chr1	202670282	202670282	A	G	28	0.21	N	N	-1	PIK3C2B	rs3747636
chr1	202704957	202704957	C	T	12	1	P	P	-1	PIK3C2B	rs1124777
chr1	202705266	202705266	G	T	11	1	L	L	-1	PIK3C2B	rs1553921
chr1	202853863	202853863	G	A	4	0.75	D	D	-1	LRRN2	rs3747632
chr1	203294013	203294013	C	T	7	0.71	N	N	3	CNTN2	rs9787172
chr1	203294360	203294360	G	A	3	1	A	T	2	CNTN2	rs2275697
chr1	203294413	203294413	A	C	4	0.75	P	P	2	CNTN2
chr1	203297739	203297739	C	T	9	1	P	L	2	CNTN2	rs2229866
chr1	203307781	203307781	C	T	14	0.86	S	S	1	CNTN2	rs2229868
chr1	203309463	203309463	G	A	13	0.77	V	I	2	CNTN2	rs17416074
chr1	203319346	203319346	C	T	30	0.83	V	V	-1	TMEM81	rs10494858
chr1	203319562	203319562	G	A	32	1	L	L	-1	TMEM81	rs4950979
chr1	203319773	203319773	A	G	30	0.7	F	S	-1	TMEM81	rs16855059
chr1	203319842	203319842	C	T	28	1	R	Q	-1	TMEM81	rs4951168
chr1	203395942	203395942	G	A	21	0.95	F	F	-2	DSTYK	rs1062715
chr1	203397036	203397036	A	G	30	1	C	R	-1	DSTYK	rs3851294
chr1	203539541	203539541	G	A	6	1	A	V	-2	NUAK2	rs35070935
chr1	203542044	203542044	A	G	4	1	G	G	-1	NUAK2	rs4951197
chr1	203544404	203544404	C	T	19	1	R	R	-2	NUAK2	rs2275868
chr1	203759379	203759379	A	G	11	1	V	V	2	PCTK3	rs7529442
chr1	204045854	204045854	G	A	21	1	T	T	-1	SLC41A1	rs11240569
chr1	204081108	204081108	G	A	14	1	R	W	-2	PM20D1	rs1104899
chr1	204081120	204081120	T	C	15	1	I	V	-2	PM20D1	rs1891460
chr1	204714365	204714365	A	G	10	1	Q	Q	1	IKBKE	rs1539242
chr1	204714410	204714410	T	C	10	1	I	I	1	IKBKE	rs1539243
chr1	204736088	204736088	C	T	18	0.89	P	L	3	IKBKE	rs3748022
chr1	204840282	204840282	A	G	40	0.85	P	P	-3	LGTN	rs6662929
chr1	204971666	204971666	C	T	16	0.19	T	T	2	MAPKAPK2	rs4073250
chr1	205082580	205082580	T	C	28	1	F	S	1	IL19	rs2243191
chr1	205262402	205262402	A	G	22	1	S	P	-2	C1orf116	rs2842726
chr1	205339796	205339796	G	A	39	0.15	E	K	1	C4BPB
chr1	205364303	205364303	T	C	32	0.97	G	G	2	C4BPA	rs1126618
chr1	205713521	205713521	T	C	31	0.23	S	P	2	CR2	rs4308977
chr1	205713546	205713546	G	A	33	0.24	R	H	2	CR2	rs17616
chr1	205720018	205720018	C	A	47	1	A	E	2	CR2	rs6540433
chr1	207672224	207672224	G	T	42	0.19	S	S	2	LOC642587
chr1	207848966	207848966	A	G	21	0.81	P	P	3	CAMK1G	rs11119314
chr1	207889977	207889977	G	A	9	0.89	T	T	-2	LAMB3	rs3764781
chr1	208000163	208000163	A	G	8	0.62	Q	Q	1	TRAF3IP3	rs2076150
chr1	208003537	208003537	C	T	22	0.68	A	A	1	TRAF3IP3	rs17015169
chr1	208015334	208015334	A	C	13	0.46	G	G	1	TRAF3IP3	rs17015183
chr1	208017383	208017383	C	G	19	1	Q	E	1	TRAF3IP3	rs669694
chr1	208023165	208023165	C	A	17	0.94	L	F	-1	C1orf74	rs7550857
chr1	208035307	208035307	C	A	21	0.86	S	S	-2	IRF6	rs2013162
chr1	208070822	208070822	C	G	24	1	Q	E	1	C1orf107	rs585627
chr1	208070955	208070955	G	A	17	0.88	G	D	1	C1orf107	rs61747285
chr1	208073226	208073226	C	T	21	0.81	P	P	2	C1orf107	rs656566
chr1	208644496	208644496	G	C	39	0.92	L	L	1	HHAT	rs2066721
chr1	208644507	208644507	G	A	39	0.92	S	N	1	HHAT	rs2294851
chr1	208924080	208924080	A	G	3	1	D	D	-1	KCNH1	rs1135317
chr1	209159969	209159969	A	C	18	0.94	R	R	-1	KCNH1	rs6679399
chr1	209903412	209903412	T	C	27	0.22	R	R	-2	NEK2	rs12031285
chr1	209913499	209913499	A	G	20	0.25	H	H	-3	NEK2	rs701929
chr1	210340262	210340262	C	T	36	1	A	V	2	DTL	rs3135474
chr1	210341036	210341036	A	C	19	1	K	T	2	DTL	rs6540718
chr1	210626950	210626950	A	G	10	1	F	F	-2	TMEM206	rs792449
chr1	210866493	210866493	A	G	15	0.4	N	D	1	FAM71A	rs3122713
chr1	210866572	210866572	C	T	12	0.33	T	M	1	FAM71A	rs3795842
chr1	210978459	210978459	T	C	34	0.24	M	V	-1	NSL1	rs15702
chr1	211135218	211135218	C	T	42	0.24	T	M	1	FLVCR1	rs3207090
chr1	212609442	212609442	T	C	62	0.18	E	E	-1	PTPN14	rs1135352
chr1	212624621	212624621	C	T	15	0.2	S	S	-2	PTPN14	rs12404313
chr1	212853753	212853753	G	A	21	0.86	G	G	1	CENPF	rs2070064
chr1	212854799	212854799	T	A	35	0.17	V	D	1	CENPF
chr1	212881194	212881194	C	T	63	0.89	L	L	2	CENPF	rs3795521
chr1	212886722	212886722	A	G	45	0.76			1	CENPF	rs3748697
chr1	212892819	212892819	G	A	28	0.11	R	Q	1	CENPF	rs335524
chr1	212897240	212897240	A	G	35	0.17	R	G	2	CENPF	rs438034
chr1	213914227	213914227	A	C	41	0.32	V	G	-1	USH2A
chr1	213915264	213915264	T	C	28	1			-1	USH2A	rs2797235
chr1	214026790	214026790	T	G	44	0.84	E	A	-1	USH2A	rs10864198
chr1	214239003	214239003	A	G	39	0.72	I	T	-3	USH2A	rs10864219
chr1	214415387	214415387	C	T	36	1	R	K	-2	USH2A	rs1805049
chr1	214658626	214658626	T	C	50	1	T	T	-3	USH2A	rs4253963
chr1	214661929	214661929	C	T	40	1	A	T	-1	USH2A	rs10779261
chr1	214759292	214759292	C	T	46	1	S	S	-2	ESRRG	rs945453
chr1	215870948	215870948	G	A	7	1			-	GPATCH2	rs944730
chr1	216014361	216014361	G	A	44	0.8	Q	Q	1	SPATA17	rs6604561
chr1	217450528	217450528	A	G	45	0.98	I	M	2	LYPLAL1	rs940570
chr1	218221391	218221391	C	T	31	0.87	Q	Q	-2	EPRS	rs1061160
chr1	218223327	218223327	T	C	27	0.7	I	V	-1	EPRS	rs5030752
chr1	218223352	218223352	C	T	24	0.62	K	K	-1	EPRS	rs5030754
chr1	218264248	218264248	G	T	41	0.85	D	E	-1	EPRS	rs2230301
chr1	219036651	219036651	A	G	14	1	T	A	3	MOSC1	rs2642438
chr1	219575955	219575955	G	A	19	0.26			-	LOC400804	rs4382729
chr1	220780126	220780126	C	G	21	0.19	T	T	-3	HHIPL2	rs3748664
chr1	220780254	220780254	G	C	18	0.17	H	D	-3	HHIPL2	rs3748666
chr1	220971418	220971418	T	C	36	0.17	S	S	3	C1orf58
chr1	220986518	220986518	T	G	38	0.76	I	S	1	FAM177B	rs2378607
chr1	221183095	221183095	G	A	44	0.86	E	K	1	DISP1	rs2609383,rs71583926
chr1	221183097	221183097	G	T	42	0.86	E	D	1	DISP1	rs71583926,rs2789975
chr1	221244197	221244197	A	G	25	1	K	K	1	DISP1	rs2609355
chr1	221350533	221350533	A	G	29	1	F	L	-1	TLR5	rs7512943
chr1	221972155	221972155	G	A	7	1	L	L	1	CAPN2	rs3738383
chr1	222001343	222001343	G	A	29	1	A	A	3	CAPN2	rs17600
chr1	222020703	222020703	A	C	37	0.89	K	Q	2	CAPN2	rs17599
chr1	222559369	222559369	C	T	67	1	L	L	-1	NVL	rs3754090
chr1	222562475	222562475	C	T	18	1	R	R	-1	NVL	rs7534447,rs61729123
chr1	223673767	223673767	C	T	33	1	S	N	-1	LBR	rs2230419
chr1	223676507	223676507	A	G	14	1	P	P	-1	LBR	rs1056608
chr1	223678284	223678284	C	T	51	1	V	V	-1	LBR	rs1056607
chr1	224086276	224086276	G	A	22	0.95	K	K	1	EPHX1	rs2292566
chr1	224093029	224093029	A	G	25	0.72	H	R	2	EPHX1	rs2234922
chr1	224098852	224098852	C	T	12	1	N	N	3	EPHX1	rs71712477,rs1051741
chr1	224192008	224192008	G	A	14	0.64	P	L	-3	LEFTY2	rs2295418
chr1	224540755	224540755	G	A	48	0.69	F	F	-3	LIN9	rs10799347
chr1	224637463	224637463	T	C	8	0.87	K	K	-1	PARP1	rs1805415
chr1	224639987	224639987	A	G	17	0.24	A	A	-1	PARP1	rs1805414
chr1	224989887	224989887	G	A	10	0.7	A	A	-1	ITPKB	rs708775
chr1	224990128	224990128	G	T	19	1	P	Q	-1	ITPKB	rs708776
chr1	224990561	224990561	A	C	12	1	S	A	-1	ITPKB	rs6667260
chr1	225136300	225136300	T	C	8	0.62	A	A	1	PSEN2	rs72137712,rs11405
chr1	225136360	225136360	C	T	6	0.67	N	N	1	PSEN2	rs72137712,rs6759
chr1	225138148	225138148	C	T	10	0.9	H	H	1	PSEN2	rs72137712,rs1046240
chr1	225248656	225248656	G	A	7	1	A	V	-1	CDC42BPA	rs2802269
chr1	226002067	226002067	A	G	15	0.93	R	G	1	SNAP47	rs2236359
chr1	226070463	226070463	G	A	5	0.6	A	A	2	MPN2
chr1	226099820	226099820	A	G	9	0.67	M	V	2	MPN2	rs9426581
chr1	226665281	226665281	G	A	19	0.84	Q	*	-1	TRIM17	rs61758090
chr1	226679461	226679461	G	T	8	1	I	I	-1	HIST3H3	rs2230656
chr1	227527647	227527647	C	T	40	0.1	P	P	-1	C1orf96	rs2282083
chr1	227688785	227688785	A	G	35	1	L	L	-2	NUP133	rs1065675
chr1	227689961	227689961	T	C	39	1	Q	R	-1	NUP133	rs1065674
chr1	227698357	227698357	T	C	42	1	I	V	-1	NUP133	rs11805194
chr1	227702144	227702144	A	G	29	1	Y	Y	-1	NUP133	rs10916495
chr1	227749887	227749887	G	A	11	1	S	S	-2	ABCB10	rs3738187
chr1	227804793	227804793	T	G	9	0.78	R	R	-2	TAF5L	rs3753886
chr1	227839316	227839316	T	G	26	0.77	V	G	1	URB2	rs3811473
chr1	227856671	227856671	A	G	9	1	R	R	2	URB2	rs7521953
chr1	228451560	228451560	T	C	23	0.78	D	D	2	GALNT2	rs3748006
chr1	228481771	228481771	G	A	6	0.83	V	M	1	GALNT2	rs2273970
chr1	228527702	228527702	G	A	27	0.22	C	C	-2	PGBD5	rs2306813
chr1	228877379	228877379	T	A	37	0.14	N	K	3	COG2	rs6681346
chr1	228895762	228895762	A	G	33	0.97	*	*	1	COG2	rs1051038
chr1	228908310	228908310	T	C	6	1	L	L	-2	AGT	rs7080
chr1	228912417	228912417	A	G	17	0.88	M	T	-1	AGT	rs699
chr1	228961902	228961902	C	T	35	0.94	A	V	2	CAPN9	rs12562749
chr1	228965117	228965117	C	T	12	0.83	N	N	1	CAPN9	rs2282319
chr1	228969973	228969973	T	C	15	0.73	T	T	3	CAPN9	rs3828126
chr1	229109355	229109355	T	A	33	0.18	V	V	-3	TTC13	rs3811502
chr1	229468525	229468525	G	A	30	1	E	E	2	GNPAT	rs574553
chr1	229555147	229555147	C	T	68	1	P	L	2	C1orf124	rs2437150
chr1	231158086	231158086	T	A	9	1	V	V	2	C1orf57	rs12725558
chr1	231581557	231581557	G	A	31	0.84	V	I	2	KIAA1804	rs3795375
chr1	231581598	231581598	G	T	26	0.81	E	D	2	KIAA1804	rs3795374
chr1	231581694	231581694	C	T	26	0.85	S	S	2	KIAA1804	rs963982
chr1	231581725	231581725	T	G	24	0.83	C	G	2	KIAA1804	rs963981
chr1	232108045	232108045	G	C	4	1	P	P	3	SLC35F3	rs57010808
chr1	232596175	232596175	C	T	35	0.11	A	A	-2	TARBP1	rs2175594
chr1	232612868	232612868	C	T	36	0.22	T	T	-1	TARBP1	rs1141264
chr1	232649274	232649274	T	C	23	1	S	G	-3	TARBP1	rs4920246
chr1	232650854	232650854	C	T	53	1	Q	Q	-2	TARBP1	rs2102596
chr1	232673621	232673621	A	G	76	0.17	H	H	-1	TARBP1	rs3754307
chr1	232810873	232810873	G	A	8	0.62	L	L	-1	IRF2BP2	rs8722
chr1	233449811	233449811	A	G	54	0.17	D	D	-1	ARID4B	rs4659654
chr1	233719136	233719136	T	C	33	1	E	E	-3	B3GALNT2	rs291396
chr1	233782146	233782146	A	G	22	0.68	A	A	-1	GNG4	rs14326
chr1	234207797	234207797	T	C	21	1	Q	R	-2	NID1	rs3213190
chr1	234211574	234211574	A	G	37	1	L	L	-2	NID1	rs3738525
chr1	234241950	234241950	C	A	13	0.92	Q	H	-2	NID1	rs3738531
chr1	234241962	234241962	T	C	13	1	V	V	-2	NID1	rs2031487
chr1	234275396	234275396	C	T	20	1	V	I	-1	NID1	rs10733133
chr1	234479853	234479853	T	A	52	1	D	V	-1	ERO1LB	rs2477599
chr1	234624394	234624394	G	A	26	0.88	M	I	1	EDARADD	rs72003518,rs966365
chr1	234785758	234785758	T	C	24	0.25	E	E	-1	HEATR1	rs1885532
chr1	234788354	234788354	T	C	33	1	A	A	-1	HEATR1	rs819431
chr1	234796579	234796579	T	C	43	0.86	Y	C	-1	HEATR1	rs653737
chr1	234811335	234811335	C	A	27	0.22	V	V	-1	HEATR1	rs4518892
chr1	234813066	234813066	C	T	28	0.29	V	V	-1	HEATR1	rs2794768
chr1	234815128	234815128	T	C	55	0.15	L	L	-1	HEATR1	rs1006456
chr1	234816272	234816272	T	C	54	0.19	M	V	-3	HEATR1	rs2794763
chr1	234822460	234822460	C	T	28	0.14	R	R	-3	HEATR1	rs2564739
chr1	234825510	234825510	T	C	36	0.11	H	R	-3	HEATR1	rs2794751
chr1	234948926	234948926	T	C	8	1	I	I	2	ACTN2	rs1341864
chr1	234950044	234950044	C	T	26	1	N	N	2	ACTN2	rs1341863
chr1	235115123	235115123	A	G	31	1	D	G	1	MTR	rs1805087
chr1	235125451	235125451	C	T	7	1	L	L	1	MTR	rs1131449
chr1	238559037	238559037	T	C	42	0.19	H	H	1	FMN2	rs6677726
chr1	239834331	239834331	C	T	23	0.13	V	I	-2	OPN3	rs2273712
chr1	239865254	239865254	C	T	58	0.19	S	S	-1	CHML	rs3737604
chr1	240108924	240108924	G	A	60	0.23	E	K	3	EXO1	rs1047840
chr1	240111898	240111898	C	T	51	1	R	C	1	EXO1	rs1635498
chr1	241560530	241560530	A	T	25	0.2	E	D	1	SDCCAG8	rs2275155
chr1	241645735	241645735	G	A	23	0.91	E	E	3	SDCCAG8	rs10927011
chr1	243312025	243312025	C	T	40	0.12	P	P	1	EFCAB2	rs10927387
chr1	244088564	244088564	T	C	24	0.75	A	A	-2	SMYD3	rs2362587
chr1	244781210	244781210	G	A	40	1	P	P	-1	TFB2M	rs10754526
chr1	244787421	244787421	G	A	37	1	I	I	-1	TFB2M	rs3124071
chr1	244821747	244821747	T	C	9	1	L	S	1	C1orf71	rs6702823
chr1	245333897	245333897	C	A	5	1	E	D	-1	ZNF669	rs4925692
chr1	245388921	245388921	G	T	32	0.87			-	ZNF124	rs6675536
chr1	245654100	245654100	G	A	12	0.92	A	A	2	NLRP3	rs3806268
chr1	245654154	245654154	A	G	8	0.87	R	R	2	NLRP3	rs4925543
chr1	245654676	245654676	C	T	20	0.9	S	S	2	NLRP3	rs34298354
chr1	245681268	245681268	G	A	9	0.89	P	S	-1	OR2B11
chr1	245681316	245681316	C	T	10	1	V	M	-1	OR2B11	rs6695302
chr1	245681519	245681519	A	C	7	0.71	I	S	-1	OR2B11	rs11583410
chr1	245681875	245681875	G	A	5	0.6	D	D	-1	OR2B11	rs12028142
chr1	245721616	245721616	T	C	30	0.8	S	S	1	OR2W5	rs10925061
chr1	245721898	245721898	T	C	28	0.75	H	H	1	OR2W5	rs12141850
chr1	245762235	245762235	G	A	14	1	P	S	-1	OR2C3	rs6657127
chr1	245762379	245762379	T	C	15	1	T	A	-1	OR2C3	rs6697472,rs61746303
chr1	245804277	245804277	G	A	32	0.12	E	E	1	C1orf150
chr1	245818354	245818354	C	G	33	0.7	P	A	1	OR2G2	rs12737801
chr1	245818642	245818642	G	C	36	0.72	V	L	1	OR2G2	rs1151687
chr1	245818784	245818784	T	C	29	0.31	L	P	1	OR2G2	rs10925085
chr1	245818990	245818990	A	G	27	0.7	R	G	1	OR2G2	rs869111
chr1	245836215	245836215	C	T	43	0.86	H	H	1	OR2G3	rs1151683
chr1	245902297	245902297	G	A	40	0.77	R	C	-1	OR13G1	rs28446289
chr1	245902531	245902531	T	A	31	0.81	M	L	-1	OR13G1	rs28556931
chr1	245902573	245902573	T	C	31	0.19	I	V	-1	OR13G1	rs1151640
chr1	245902631	245902631	G	A	22	0.77	F	F	-1	OR13G1	rs28555391
chr1	245902830	245902830	T	A	19	0.79	K	I	-1	OR13G1	rs28711149
chr1	246044942	246044942	A	G	46	1	I	T	-1	OR14A16	rs6695283
chr1	246045619	246045619	A	G	15	1	L	L	-1	OR14A16	rs10888249
chr1	246071237	246071237	G	A	23	1	T	T	-1	OR11L1	rs6667389
chr1	246071310	246071310	C	G	20	1	R	P	-1	OR11L1	rs10888255
chr1	246071398	246071398	C	T	16	1	A	T	-1	OR11L1	rs10888256
chr1	246071471	246071471	G	C	10	1	F	L	-1	OR11L1	rs4607924
chr1	246071500	246071500	C	T	10	1	G	S	-1	OR11L1	rs10888257
chr1	246071507	246071507	T	C	9	1	V	V	-1	OR11L1	rs1339845
chr1	246094842	246094842	G	A	7	1	P	P	1	TRIM58	rs946696
chr1	246126046	246126046	C	T	15	0.8	R	C	1	OR2W3	rs10888267
chr1	246126079	246126079	G	A	14	1	V	I	1	OR2W3	rs12135078
chr1	246126099	246126099	A	C	15	1	E	D	1	OR2W3	rs12139390
chr1	246126326	246126326	T	A	6	1	M	K	1	OR2W3	rs11204545
chr1	246126335	246126335	T	C	5	1	M	T	1	OR2W3	rs11204546
chr1	246151057	246151057	G	A	24	0.21	G	S	1	OR2T8	rs11204563
chr1	246151087	246151087	T	C	23	1	W	R	1	OR2T8	rs11204564
chr1	246151134	246151134	T	C	20	0.8	L	L	1	OR2T8	rs72635981,rs41315864
chr1	246151232	246151232	C	T	14	1	A	V	1	OR2T8	rs6692357,rs71535232
chr1	246151746	246151746	C	T	8	0.75	H	H	1	OR2T8	rs4590708
chr1	246179220	246179220	G	A	71	0.87	G	G	1	OR2L8
chr1	246179250	246179250	T	C	71	0.11	C	C	1	OR2L8	rs4925787,rs71535240
chr1	246179266	246179266	G	A	70	0.89	V	I	1	OR2L8
chr1	246179368	246179368	G	T	63	1	G	C	1	OR2L8	rs71535241,rs4925788
chr1	246179385	246179385	T	C	56	1	S	S	1	OR2L8	rs4925789,rs34851853,rs71498943,rs4925790
chr1	246179386	246179386	G	A	56	1	A	T	1	OR2L8	rs34851853,rs71498943,rs4925790
chr1	246179394	246179394	C	T	55	0.98	I	I	1	OR2L8	rs4925791,rs71535242
chr1	246179432	246179432	A	G	52	1	Y	C	1	OR2L8	rs71535243,rs4925583
chr1	246179459	246179459	A	G	53	1	H	R	1	OR2L8	rs4925792,rs71535244
chr1	246179649	246179649	T	A	33	1	Y	*	1	OR2L8	rs10888281
chr1	246179663	246179663	A	G	29	1	K	R	1	OR2L8	rs10888282
chr1	246195863	246195863	G	A	43	1	V	M	1	OR2AK2	rs4478844
chr1	246375978	246375978	G	A	30	0.33	R	R	1	OR2M5	rs72482063,rs73141283
chr1	246410166	246410166	C	T	77	0.16	L	L	1	OR2M2	rs72482063,rs72482064,rs9435919
chr1	246410568	246410568	C	G	49	0.16	R	G	1	OR2M2	rs72482063,rs72482064,rs4244171
chr1	246410613	246410613	T	C	32	0.19	C	R	1	OR2M2	rs72482063,rs72482064,rs4916104
chr1	246433325	246433325	G	A	44	0.2	E	E	1	OR2M3	rs4916112
chr1	246433415	246433415	T	C	49	0.78	C	C	1	OR2M3	rs12562957
chr1	246469381	246469381	C	T	36	0.89	H	H	1	OR2M4	rs6666148
chr1	246503234	246503234	G	A	11	1	A	V	-1	OR2T33	rs10888338
chr1	246503239	246503239	A	G	11	1	C	C	-1	OR2T33	rs71538179,rs10909376
chr1	246503428	246503428	T	G	17	0.88	T	T	-1	OR2T33	rs28399248,rs71535235
chr1	246503480	246503480	C	T	14	0.64	S	N	-1	OR2T33
chr1	246503595	246503595	A	G	14	0.71	W	R	-1	OR2T33
chr1	246524602	246524602	C	A	11	1	R	L	-1	OR2T12	rs6667171
chr1	246524616	246524616	C	G	12	0.83	K	N	-1	OR2T12	rs11204625
chr1	246525299	246525299	T	C	7	1	M	V	-1	OR2T12	rs6678138,rs71538181,rs72635980
chr1	246525312	246525312	A	G	7	1	L	L	-1	OR2T12	rs6674940,rs71538182,rs72635981
chr1	246525340	246525340	C	G	7	1	R	T	-1	OR2T12	rs71538183,rs12745228
chr1	246525359	246525359	A	G	7	1	W	R	-1	OR2T12	rs28409263
chr1	246525383	246525383	C	A	7	1	A	S	-1	OR2T12	rs12135684
chr1	246553639	246553639	C	T	31	0.94	L	L	-1	OR2M7	rs72482062,rs4451579
chr1	246553961	246553961	C	A	41	1	C	F	-1	OR2M7	rs72482062,rs4916130,rs61736660
chr1	246554261	246554261	A	G	36	1	V	A	-1	OR2M7	rs72482062,rs7555310
chr1	246554391	246554391	A	G	32	0.91	F	L	-1	OR2M7	rs72482062,rs7555424
chr1	246578717	246578717	C	T	32	0.22	T	T	1	OR14C36	rs28728105
chr1	246579121	246579121	A	G	40	0.67	Q	R	1	OR14C36	rs28448343
chr1	246579260	246579260	C	T	29	0.17	C	C	1	OR14C36	rs2039824
chr1	246579372	246579372	G	A	29	0.14	G	R	1	OR14C36	rs28377739
chr1	246579390	246579390	G	T	30	0.17	D	Y	1	OR14C36	rs28545014
chr1	246591676	246591676	A	T	5	0.6	A	A	1	OR2T4	rs28415565
chr1	246591683	246591683	T	A	6	0.67	C	S	1	OR2T4	rs28491677
chr1	246591694	246591694	T	C	7	0.57	I	I	1	OR2T4	rs28499298
chr1	246591769	246591769	C	T	11	0.73	H	H	1	OR2T4	rs28482938
chr1	246591816	246591816	C	T	14	0.79	A	V	1	OR2T4	rs28655275
chr1	246591908	246591908	T	C	18	0.78	F	L	1	OR2T4	rs28637620,rs58006779
chr1	246591952	246591952	C	T	21	0.81	T	T	1	OR2T4	rs61248663,rs56721857
chr1	246592270	246592270	C	A	31	0.74	L	L	1	OR2T4	rs28405645
chr1	246592273	246592273	C	T	31	0.71	T	T	1	OR2T4	rs28602650
chr1	246592280	246592280	G	A	33	0.73	G	R	1	OR2T4	rs28718027
chr1	246592403	246592403	C	T	34	0.76	P	S	1	OR2T4	rs28698997
chr1	246617593	246617593	A	G	44	0.82	N	D	1	OR2T6	rs7417616
chr1	246617599	246617599	T	G	42	1	C	G	1	OR2T6	rs6587467
chr1	246617826	246617826	T	C	34	0.74	T	T	1	OR2T6	rs6700947,rs6683656
chr1	246618183	246618183	C	T	16	0.62	S	S	1	OR2T6	rs954474
chr1	246618259	246618259	T	G	16	0.75	S	A	1	OR2T6	rs954475
chr1	246635992	246635992	A	G	42	0.14	H	R	1	OR2T1	rs28599722
chr1	246636084	246636084	A	G	46	0.15	N	D	1	OR2T1
chr1	246683372	246683372	C	G	16	0.31	V	V	1	OR2T2	rs1770044
chr1	246751876	246751876	T	C	43	1	Y	Y	1	OR2G6	rs9727474
chr1	246803882	246803882	C	G	7	1	R	P	-1	OR2T34	rs1770107
chr1	246856127	246856127	T	C	15	1	Q	R	-1	OR2T11	rs1892442
chr1	246856698	246856698	A	G	11	1	C	R	-1	OR2T11	rs1892443
chr1	246868215	246868215	C	T	4	1	G	D	-1	OR2T35
chr1	246868233	246868233	G	A	4	1	A	V	-1	OR2T35
chr1	246868234	246868234	C	T	4	1	A	T	-1	OR2T35
chr1	246868256	246868256	A	G	4	1	G	G	-1	OR2T35
chr1	246868401	246868401	A	T	4	1	L	Q	-1	OR2T35	rs61834268
chr1	246911720	246911720	C	T	17	1	S	N	-1	OR14I1	rs2000390
chr1	246912034	246912034	G	A	18	0.78	S	S	-1	OR14I1	rs11485825
chr1	246912081	246912081	C	T	14	1	D	N	-1	OR14I1	rs4509608
chr1	246912094	246912094	T	C	13	1	A	A	-1	OR14I1	rs4575113
chr1	246912122	246912122	A	G	12	1	V	A	-1	OR14I1	rs4462184
chr10	284953	284953	A	G	15	1	E	E	1	ZMYND11	rs1017361
chr10	313283	313283	A	G	17	0.41	Y	Y	-3	DIP2C	rs3740304
chr10	419977	419977	G	A	15	1	G	G	-2	DIP2C	rs10904083
chr10	419983	419983	C	T	15	0.4	A	A	-2	DIP2C
chr10	435061	435061	C	T	7	1	P	P	-1	DIP2C	rs6560837
chr10	449940	449940	G	A	6	1	L	L	-2	DIP2C	rs4881274
chr10	508430	508430	G	A	6	0.83	R	C	-2	DIP2C
chr10	1036704	1036704	C	T	29	0.62	R	C	1	GTPBP4
chr10	1050218	1050218	G	A	10	0.9	R	H	1	GTPBP4	rs3207775
chr10	1051767	1051767	G	A	15	1	P	P	1	GTPBP4	rs2306405
chr10	1056710	1056710	C	T	15	1	E	E	-2	IDI2	rs34407608
chr10	3133643	3133643	A	C	4	1	R	R	1	PFKP	rs4881080
chr10	3145620	3145620	A	G	6	1	A	A	1	PFKP	rs1052309
chr10	3148979	3148979	C	T	16	0.37	I	I	1	PFKP	rs61760975
chr10	5000572	5000572	A	G	32	1	T	T	1	AKR1C1	rs72482069,rs1138600,rs3207909
chr10	5004488	5004488	C	T	25	0.16	H	H	1	AKR1C1	rs72482069,rs13222
chr10	5126651	5126651	C	G	24	1	H	Q	1	AKR1C3	rs12529
chr10	5129685	5129685	G	A	50	0.96	K	K	1	AKR1C3	rs12387
chr10	5245025	5245025	A	G	15	1	Q	R	3	AKR1C4	rs4880718
chr10	5405954	5405954	A	G	5	0.6	R	G	1	UCN3	rs10904481
chr10	5425918	5425918	G	A	19	0.53	A	A	-1	TUBAL3	rs7097775
chr10	5426260	5426260	A	G	19	1	A	A	-1	TUBAL3	rs7910290
chr10	5427365	5427365	A	G	10	0.9	A	A	-2	TUBAL3	rs11253156
chr10	5436794	5436794	C	T	44	1					rs7477466
chr10	5485218	5485218	T	C	27	1	Y	Y	1	NET1	rs4567355
chr10	5486260	5486260	T	C	47	0.62	C	C	1	NET1	rs12263049
chr10	5486273	5486273	G	A	49	0.37	A	T	1	NET1	rs61754990
chr10	5557366	5557366	G	A	4	1	L	L	1	CALML3	rs1142825
chr10	5960127	5960127	T	C	6	1	Q	R	-2	ANKRD16	rs1052420
chr10	5965977	5965977	C	A	29	1	G	G	-3	ANKRD16	rs631947
chr10	6041702	6041702	C	T	22	0.73			-	IL15RA	rs3136618
chr10	6048178	6048178	C	T	8	0.75	T	T	-2	IL15RA	rs2296139
chr10	6538729	6538729	G	A	38	0.26	I	I	-3	PRKCQ	rs11258943
chr10	6567149	6567149	G	A	32	0.81	P	L	-1	PRKCQ	rs2236379
chr10	6593077	6593077	T	C	29	0.41	R	R	-2	PRKCQ	rs17555072
chr10	7325638	7325638	A	G	22	1	D	D	-1	SFMBT2	rs2248474
chr10	7645073	7645073	C	T	18	0.28	P	P	-2	ITIH5	rs3824658
chr10	7645107	7645107	A	G	20	1	F	S	-2	ITIH5	rs10795551
chr10	7658507	7658507	A	G	5	1	D	D	-3	ITIH5	rs2275068
chr10	7658692	7658692	T	G	7	1	T	P	-3	ITIH5	rs2275069
chr10	7803667	7803667	A	G	6	1	N	S	1	ITIH2	rs7075296
chr10	7838095	7838095	C	T	34	0.21	R	H	-1	KIN	rs61752337
chr10	8133040	8133040	G	T	6	1			-	FLJ45983	rs501764
chr10	8133191	8133191	T	C	6	1			-	FLJ45983	rs485411
chr10	11829388	11829388	G	A	36	1	A	T	3	ECHDC3	rs4750090
chr10	11829411	11829411	G	A	37	1	K	K	3	ECHDC3	rs4750091
chr10	11837442	11837442	T	C	6	1	V	V	1	ECHDC3	rs7899215
chr10	11837473	11837473	G	A	6	1	A	T	1	ECHDC3	rs7910140
chr10	11845255	11845255	T	C	4	1	G	G	1	ECHDC3	rs61739577
chr10	11845360	11845360	A	G	6	1	A	A	1	ECHDC3	rs12258196
chr10	11845363	11845363	G	A	6	1	S	S	1	ECHDC3	rs10906011
chr10	12111268	12111268	G	A	31	0.26	I	I	-3	UPF2
chr10	12111403	12111403	G	A	22	0.32	L	L	-3	UPF2	rs11257490
chr10	12151096	12151096	T	C	5	1	F	L	1	DHTKD1	rs1279138
chr10	12171087	12171087	T	G	9	1	Y	D	1	DHTKD1	rs72457879,rs3740015
chr10	12183111	12183111	C	G	9	1	I	M	2	DHTKD1	rs2062988
chr10	12188265	12188265	A	C	10	0.9	P	P	1	DHTKD1	rs1701472
chr10	12188292	12188292	T	C	9	1	F	F	1	DHTKD1	rs1615510
chr10	12189945	12189945	C	T	14	1	I	I	2	DHTKD1	rs1722462
chr10	12332292	12332292	C	G	11	1			+	CDC123	rs12779647
chr10	12332350	12332350	A	G	10	1			+	CDC123	rs10951
chr10	12907604	12907604	C	G	21	1	V	V	1	CAMK1D	rs1757051
chr10	12980461	12980461	A	G	9	1	N	N	-1	CCDC3	rs10906249
chr10	13191230	13191230	G	A	11	0.82	T	T	1	OPTN	rs2234968
chr10	13206082	13206082	A	G	25	1	K	E	1	OPTN	rs523747
chr10	13246239	13246239	A	T	30	0.73			+	MCM10	rs7090944
chr10	13279657	13279657	A	G	23	0.39	K	R	1	MCM10	rs2274110
chr10	13315559	13315559	T	G	7	1	R	R	-2	UCMA	rs3829925
chr10	13377594	13377594	G	A	13	1	N	N	-3	PHYH	rs1747682
chr10	13415912	13415912	T	C	15	0.93	T	T	-1	SEPHS1	rs10752297
chr10	13693659	13693659	A	G	14	1	K	K	1	PRPF18	rs1135102
chr10	13748251	13748251	G	A	15	0.27	D	D	-1	FRMD4A	rs7906126
chr10	14990598	14990598	C	T	26	0.58	E	K	-2	DCLRE1C	rs61757205,rs41300676
chr10	15016420	15016420	G	A	16	0.31	L	L	-1	DCLRE1C	rs7076862
chr10	15048499	15048499	A	C	16	1	K	T	1	MEIG1	rs4750568
chr10	15146447	15146447	A	G	34	0.62	L	L	3	OLAH	rs10906818
chr10	15613056	15613056	A	G	18	1	V	A	-1	ITGA8	rs1041135
chr10	16834629	16834629	C	T	13	0.23	S	S	-1	RSU1	rs10445
chr10	16910918	16910918	G	T	16	0.81	N	K	-2	CUBN	rs1801232
chr10	16922524	16922524	T	C	15	0.93	T	T	-2	CUBN	rs703064,rs56059527
chr10	16958978	16958978	A	G	12	0.33	A	A	-2	CUBN	rs1801241
chr10	16983377	16983377	G	C	10	1	S	W	-2	CUBN	rs2796835
chr10	16988396	16988396	G	C	23	0.17	P	R	-2	CUBN	rs1801236,rs3740168
chr10	17007407	17007407	C	T	17	1	C	Y	-1	CUBN	rs1276712
chr10	17019667	17019667	T	C	26	0.31	S	S	-1	CUBN	rs1801234
chr10	17064509	17064509	G	A	22	0.82	P	S	-2	CUBN	rs1801231
chr10	17064621	17064621	A	T	25	0.76	I	I	-2	CUBN	rs1801229
chr10	17153485	17153485	G	A	28	0.25	N	N	-2	CUBN	rs17432826
chr10	17153569	17153569	C	T	40	0.2	S	S	-2	CUBN	rs1801225
chr10	17187527	17187527	G	T	40	0.25	P	T	-2	CUBN	rs1801224
chr10	17193000	17193000	G	A	24	0.75	N	N	-2	CUBN	rs1801223
chr10	17196157	17196157	A	G	8	1	F	S	-1	CUBN	rs1801222
chr10	17931711	17931711	A	G	19	1	S	G	2	MRC1	rs1926736,rs34039386
chr10	18156537	18156537	C	T	7	0.71	T	I	2	MRC1	rs2296414
chr10	18162722	18162722	A	G	15	1	Q	Q	2	MRC1	rs2985837
chr10	18282310	18282310	T	C	12	1	D	D	1	SLC39A12	rs691112
chr10	18294612	18294612	C	A	23	0.61	T	T	1	SLC39A12	rs691513
chr10	18306995	18306995	G	A	36	1	V	I	2	SLC39A12	rs2478568
chr10	20546424	20546424	G	A	29	0.1	V	I	1	PLXDC2	rs3817405
chr10	20574339	20574339	A	G	25	0.4	I	V	2	PLXDC2	rs2778979
chr10	21867802	21867802	G	A	24	0.92	P	P	2	MLLT10	rs1802669
chr10	22042738	22042738	G	A	34	0.18	S	S	2	MLLT10	rs34551826
chr10	22088336	22088336	C	T	14	0.36	A	A	-2	DNAJC1	rs9045
chr10	23335909	23335909	T	C	24	0.79	S	P	1	ARMC3	rs11013233
chr10	23337258	23337258	G	A	16	0.69	R	Q	3	ARMC3	rs10828395
chr10	24830399	24830399	A	G	6	0.83	S	S	2	KIAA1217	rs1112284
chr10	24872289	24872289	C	G	15	0.73	P	A	1	KIAA1217	rs16924863
chr10	24872891	24872891	C	T	18	0.5	T	T	1	KIAA1217	rs3748218
chr10	24873143	24873143	C	T	25	0.84	I	I	1	KIAA1217	rs2250411
chr10	25352695	25352695	A	G	23	0.78	G	G	1	THNSL1	rs4748997
chr10	25353824	25353824	C	T	44	0.73	L	L	1	THNSL1	rs7086282
chr10	25741347	25741347	C	G	16	1	A	G	2	GPR158	rs2480345
chr10	25928186	25928186	A	G	18	0.89	I	V	1	GPR158	rs10828833
chr10	26326165	26326165	G	T	33	0.24	T	T	1	MYO3A	rs12257119
chr10	26395912	26395912	G	A	23	1	R	H	3	MYO3A	rs3824700
chr10	26395998	26395998	A	G	17	1	I	V	3	MYO3A	rs3824699
chr10	26397753	26397753	C	T	28	1	Y	Y	1	MYO3A	rs35379457,rs3817420
chr10	26397754	26397754	G	A	28	1	V	I	1	MYO3A	rs3817420
chr10	26486318	26486318	G	A	35	1	S	N	1	MYO3A	rs3758449
chr10	26502796	26502796	G	A	28	0.82	E	E	3	MYO3A	rs3740232
chr10	26503049	26503049	A	T	30	0.7	T	S	3	MYO3A	rs3740231
chr10	26503136	26503136	C	A	26	0.85	R	S	3	MYO3A	rs1999240
chr10	27474489	27474489	G	A	14	0.29	L	L	-1	YME1L1	rs2274634
chr10	27477970	27477970	T	C	16	0.25	T	T	-1	YME1L1	rs12769084
chr10	27499676	27499676	C	T	49	0.8	I	I	1	MASTL	rs1981296
chr10	27515450	27515450	T	C	25	0.72	T	T	2	MASTL	rs10741130
chr10	27548764	27548764	T	C	27	0.67	P	P	-2	ACBD5	rs10764690
chr10	27727231	27727231	A	G	32	1	*	Q	-2	PTCHD3	rs2505323
chr10	27727781	27727781	T	C	34	1	I	M	-2	PTCHD3	rs1638630
chr10	27727971	27727971	A	G	20	1	M	T	-2	PTCHD3	rs2505327
chr10	27728000	27728000	A	G	19	1	S	S	-2	PTCHD3	rs2484173
chr10	27728115	27728115	T	C	15	0.93	D	G	-2	PTCHD3	rs2429485
chr10	27732285	27732285	A	C	21	0.33	C	G	-3	PTCHD3	rs2484180
chr10	28268871	28268871	A	G	19	0.84	N	N	-1	ARMC4	rs72116738,rs7893462
chr10	28385424	28385424	T	C	22	1	K	K	-1	MPP7
chr10	28418619	28418619	G	A	30	0.7	L	L	-2	MPP7	rs11006853
chr10	28418764	28418764	T	C	17	1	K	R	-2	MPP7	rs2997211
chr10	29819942	29819942	G	A	9	0.67	S	S	-3	SVIL	rs45519332
chr10	29823891	29823891	A	G	14	0.71	L	L	-2	SVIL	rs1056782
chr10	29824078	29824078	G	C	8	1	P	A	-2	SVIL	rs2368406,rs71492600
chr10	29852428	29852428	C	A	25	0.24	V	L	-1	SVIL	rs7070135
chr10	29852608	29852608	G	T	25	1	R	R	-1	SVIL	rs7070678
chr10	29861095	29861095	C	T	12	1	V	V	-3	SVIL	rs17756919
chr10	29861529	29861529	T	C	10	1	K	K	-3	SVIL	rs1328323
chr10	29862038	29862038	C	T	14	1	V	I	-3	SVIL	rs1247696
chr10	29862165	29862165	T	C	15	1	L	L	-3	SVIL	rs7076239
chr10	29879870	29879870	A	C	7	0.86	A	A	-2	SVIL	rs1270874
chr10	29931266	29931266	C	T	28	0.86			-	SVIL	rs12416605
chr10	30669232	30669232	G	A	31	0.23	R	C	-1	MTPAP	rs1047991
chr10	30768107	30768107	T	C	36	1	Y	Y	1	MAP3K8	rs1042058
chr10	30941762	30941762	G	A	37	0.24	N	N	-2	LYZL2	rs9954
chr10	32181466	32181466	T	C	35	0.2	E	E	-1	ARHGAP12	rs2799021
chr10	32785254	32785254	A	C	43	0.72	K	Q	1	CCDC7	rs56391924
chr10	32785268	32785268	T	C	41	0.27	N	N	1	CCDC7	rs7897978
chr10	32896752	32896752	A	C	15	0.67	K	T	1	CCDC7	rs12268559
chr10	33014975	33014975	A	G	47	1	I	V	2	C10orf68	rs1762526
chr10	33058357	33058357	G	C	24	1	T	T	2	C10orf68	rs1414548
chr10	33163830	33163830	G	C	25	1	G	A	2	C10orf68	rs4448627
chr10	33183402	33183402	G	A	27	1	V	I	2	C10orf68	rs1418538
chr10	33240474	33240474	G	A	27	1	C	C	-2	ITGB1	rs2298139,rs17851763
chr10	33249272	33249272	G	T	38	1	G	G	-1	ITGB1	rs2230396
chr10	33509187	33509187	A	G	25	0.24	S	S	-2	NRP1	rs1048804
chr10	33550669	33550669	G	A	14	0.21	Y	Y	-1	NRP1	rs4934838
chr10	33592701	33592701	C	T	23	0.65	V	V	-2	NRP1	rs2070296,rs7079053
chr10	33592702	33592702	A	G	23	0.96	V	A	-2	NRP1	rs7079053
chr10	33663257	33663257	G	A	4	1	G	G	-1	NRP1	rs3750733
chr10	34660226	34660226	C	T	20	0.25	S	S	-2	PARD3	rs3781128
chr10	34728293	34728293	G	A	25	1	H	H	-3	PARD3	rs2796011
chr10	35342711	35342711	C	T	31	0.35	S	S	-1	CUL2	rs12830
chr10	35466761	35466761	A	G	31	0.23			+	CREM	rs17499247
chr10	35812408	35812408	G	A	41	0.76	T	T	2	CCNY	rs3802509
chr10	38286466	38286466	T	C	34	0.65	L	L	-1	ZNF25
chr10	38384706	38384706	C	G	10	1	Q	E	2	ZNF33A	rs2505232
chr10	38447525	38447525	A	G	8	0.75	S	S	2	ZNF37A	rs176889
chr10	42409162	42409162	C	T	11	0.73	Q	Q	-2	ZNF33B	rs7904627
chr10	42409971	42409971	G	A	34	1	R	C	-2	ZNF33B	rs210280
chr10	42601095	42601095	T	C	10	0.6	T	T	3	BMS1	rs7074877
chr10	42915974	42915974	A	G	6	1	A	A	2	RET	rs1800858
chr10	42933849	42933849	G	T	9	1	L	L	2	RET	rs1800861
chr10	42971174	42971174	A	G	12	0.58	I	V	1	CSGALNACT2
chr10	43431812	43431812	G	A	9	0.44	L	L	2	ZNF485	rs10899839
chr10	46419490	46419490	G	T	5	0.6	G	W	1	GPRIN2	rs11204658
chr10	46419738	46419738	G	A	8	0.87	G	G	1	GPRIN2	rs4579877
chr10	46507480	46507480	C	T	8	1	L	L	1	PPYR1	rs1129838
chr10	46507507	46507507	C	T	8	0.37	R	C	1	PPYR1	rs3824733
chr10	46507614	46507614	T	C	9	0.89	A	A	1	PPYR1	rs1936339
chr10	46507686	46507686	C	T	13	0.92	H	H	1	PPYR1	rs1048157
chr10	46507737	46507737	C	T	18	0.89	C	C	1	PPYR1	rs1048158
chr10	46507836	46507836	G	A	18	0.89	S	S	1	PPYR1	rs1129839
chr10	49090014	49090014	T	C	14	0.21	K	E	-1	FRMPD2	rs1864345
chr10	49337801	49337801	T	C	6	1	P	P	-2	ARHGAP22	rs3853761
chr10	49357806	49357806	G	A	4	1	A	A	-2	ARHGAP22	rs4080665
chr10	49791727	49791727	G	A	8	0.5	P	P	-1	LRRC18	rs35986885
chr10	49791766	49791766	G	A	8	0.62	H	H	-1	LRRC18	rs41283291
chr10	49791790	49791790	T	C	7	0.71	T	T	-1	LRRC18	rs10776653,rs11101561
chr10	49792115	49792115	C	T	5	1	R	H	-1	LRRC18	rs17772611
chr10	49926554	49926554	G	A	6	0.5	D	D	-3	C10orf72
chr10	49985899	49985899	A	G	12	0.25	F	S	-2	C10orf72	rs13088
chr10	50337111	50337111	T	C	11	0.55	Q	R	-1	ERCC6	rs2228529
chr10	50348375	50348375	T	C	18	0.67	R	G	-2	ERCC6	rs2228527
chr10	50348723	50348723	T	C	21	0.62	M	V	-2	ERCC6	rs2228526
chr10	50393690	50393690	G	A	22	1	L	L	-1	PGBD3	rs4253073
chr10	50394022	50394022	C	T	20	1	R	K	-1	PGBD3	rs4253072
chr10	50410882	50410882	G	C	9	1	L	L	-1	ERCC6	rs2228524
chr10	50490351	50490351	C	A	3	1	A	E	1	SLC18A3	rs8187730
chr10	50494625	50494625	G	A	8	0.37	A	T	2	CHAT	rs3810950
chr10	50526658	50526658	G	A	11	1	V	M	1	CHAT	rs4838544
chr10	50533153	50533153	T	C	10	1	H	H	3	CHAT	rs8178992
chr10	50542918	50542918	C	T	18	0.72	I	I	1	CHAT	rs3793801
chr10	50586490	50586490	A	G	11	1	R	G	2	C10orf53	rs1258236
chr10	50630215	50630215	G	A	5	1	L	L	-2	OGDHL	rs1258184
chr10	51773713	51773713	A	G	10	0.7	N	N	-1	SGMS1	rs10763354
chr10	53744763	53744763	A	G	14	1	A	A	1	DKK1	rs2241529
chr10	54198272	54198272	G	C	12	1	L	L	-2	MBL2	rs930507
chr10	55425497	55425497	C	T	41	0.46	R	Q	-1	PCDH15	rs2135720
chr10	55519812	55519812	T	C	23	0.13	G	G	-1	PCDH15
chr10	55562648	55562648	T	C	22	0.86	N	S	-3	PCDH15	rs61731389
chr10	56093974	56093974	A	C	53	0.32	S	A	-1	PCDH15	rs11004439
chr10	57788636	57788636	T	C	16	0.87	R	G	-1	ZWINT	rs2241666
chr10	60247399	60247399	T	C	29	0.55	L	L	2	BICC1	rs4344442
chr10	60258559	60258559	T	C	7	0.43	S	P	2	BICC1	rs4948550
chr10	60675250	60675250	G	C	13	0.62	V	L	3	PHYHIPL	rs2452505
chr10	61538722	61538722	C	A	14	0.71	T	T	-3	ANK3	rs3750800
chr10	63190704	63190704	T	C	17	0.94	F	F	1	C10orf107	rs1992625
chr10	63628118	63628118	T	C	11	0.82	H	R	-2	RTKN2	rs3125734
chr10	63647986	63647986	C	T	24	0.46	A	T	-2	RTKN2	rs61850830
chr10	63665989	63665989	C	T	34	1	V	V	-3	RTKN2	rs3852448
chr10	63829339	63829339	G	T	13	0.23	A	S	3	ZNF365	rs3758490
chr10	64085190	64085190	A	G	19	1	T	A	1	ZNF365	rs7076156
chr10	67710246	67710246	G	T	27	0.41	V	V	-2	CTNNA3	rs10997034
chr10	69443847	69443847	G	A	21	0.67	S	S	-3	HERC4	rs866255
chr10	69463822	69463822	T	G	29	0.24	A	A	-2	HERC4	rs61755701
chr10	69603927	69603927	G	A	16	0.31	S	N	3	MYPN	rs10997975
chr10	69603975	69603975	G	A	16	0.37	S	N	3	MYPN	rs7916821
chr10	69604264	69604264	C	G	12	0.67	S	R	3	MYPN	rs3814182,rs62620248
chr10	69618850	69618850	T	C	17	1	V	V	1	MYPN	rs10733838
chr10	69721934	69721934	A	G	13	1	D	D	-2	PBLD	rs10823171
chr10	70075861	70075861	A	G	36	0.97	I	M	1	TET1	rs3998860
chr10	70172294	70172294	G	A	31	1	T	T	1	CCAR1	rs1300253
chr10	70366719	70366719	C	T	4	1	Y	Y	3	DDX50	rs5030895
chr10	70526858	70526858	G	A	7	1	R	Q	2	SRGN	rs2229498,rs2805910
chr10	70662670	70662670	C	T	18	0.33	T	I	2	HKDC1	rs72241614,rs874556
chr10	70680381	70680381	C	T	11	1	F	F	1	HKDC1	rs5030948
chr10	70688666	70688666	T	C	5	1	W	R	2	HKDC1	rs1111335
chr10	70730616	70730616	A	G	14	0.93	H	R	1	HK1	rs906220
chr10	70730640	70730640	G	A	11	1			+	HK1	rs906221
chr10	70773603	70773603	C	G	23	0.52	L	L	1	HK1	rs1133189
chr10	70846018	70846018	A	G	6	0.67	I	T	-1	TACR2	rs5030920
chr10	71061544	71061544	T	C	11	0.36	D	D	1	C10orf35	rs1381932
chr10	71062563	71062563	C	T	7	1	N	N	1	C10orf35	rs12020
chr10	71062698	71062698	T	C	9	1	L	L	1	C10orf35	rs1052152
chr10	71546388	71546388	C	T	4	1	A	A	-2	AIFM2	rs2394656
chr10	71550864	71550864	A	G	4	1	M	T	-1	AIFM2	rs10999147
chr10	71849752	71849752	C	T	13	1	H	H	2	EIF4EBP2	rs1043098
chr10	71851466	71851466	G	T	17	1			+	EIF4EBP2	rs3793809
chr10	71865445	71865445	T	C	10	1	H	R	-2	NODAL	rs1904589
chr10	71970891	71970891	C	T	9	0.56	R	W	1	KIAA1274	rs61857083
chr10	71994149	71994149	A	G	6	1	Q	Q	1	KIAA1274	rs7093516
chr10	72028583	72028583	G	A	8	1	H	H	-3	PRF1	rs885822
chr10	72170769	72170769	T	C	7	1	L	P	3	ADAMTS14	rs10823607
chr10	72170869	72170869	C	G	3	1	S	S	3	ADAMTS14	rs10999500
chr10	72187843	72187843	C	T	7	1	P	P	1	ADAMTS14	rs6480463
chr10	72205013	72205013	C	T	3	1	R	Q	-1	C10orf27	rs2254174
chr10	72289211	72289211	C	T	12	1	I	I	1	SGPL1	rs827255
chr10	72301632	72301632	C	T	20	0.25	V	V	1	SGPL1	rs865832
chr10	72714586	72714586	G	A	3	1	A	A	2	UNC5B	rs12770025
chr10	72781414	72781414	C	T	8	0.62	S	F	3	SLC29A3	rs780668
chr10	72785947	72785947	T	C	9	0.89	T	T	2	SLC29A3	rs2252997,rs34040486,rs2252996
chr10	72785948	72785948	G	A	9	0.89	V	I	2	SLC29A3	rs34040486,rs2252996
chr10	72791951	72791951	T	C	7	0.86	G	G	3	SLC29A3	rs1084004
chr10	74564381	74564381	T	C	28	0.25	D	G	-1	ECD	rs2271904
chr10	74566670	74566670	T	C	14	0.29	N	S	-2	ECD	rs36152134
chr10	74567822	74567822	C	T	39	0.33	E	E	-3	ECD	rs2271905
chr10	74569140	74569140	C	G	28	0.32	E	Q	-2	ECD	rs3736518
chr10	74586179	74586179	T	A	36	0.25	A	A	-1	ECD	rs12241093
chr10	74593568	74593568	C	T	29	0.28	R	Q	-1	ECD	rs3812619
chr10	74676810	74676810	A	G	10	0.4	G	G	-1	DNAJC9	rs35302968
chr10	74705263	74705263	T	C	14	0.29	N	D	-1	TTC18	rs4294502
chr10	74726869	74726869	A	C	33	0.52	L	L	-1	TTC18	rs6480692
chr10	74765259	74765259	G	A	13	0.23	C	C	-1	TTC18	rs7910541
chr10	74818122	74818122	A	G	15	0.4	D	D	-1	ANXA7	rs2234965
chr10	75343107	75343107	T	C	7	1	L	P	3	PLAU	rs2227564
chr10	75343885	75343885	C	T	8	0.5	N	N	3	PLAU	rs2227568
chr10	75535071	75535071	G	A	5	0.8	P	P	2	VCL	rs767809
chr10	75541741	75541741	C	G	9	0.67	G	G	1	VCL	rs2131956
chr10	76458624	76458624	G	T	11	0.36	D	Y	2	MYST4
chr10	79286611	79286611	T	C	3	1	Q	R	-2	DLG5	rs1248696
chr10	79429757	79429757	C	T	17	0.53	T	T	-1	POLR3A
chr10	79430824	79430824	A	G	12	0.58	C	C	-2	POLR3A	rs35536566
chr10	79463694	79463694	C	T	15	0.27			+	RPS24	rs3740253
chr10	81691702	81691702	T	C	3	1	T	A	-2	SFTPD	rs2243639,rs17884760
chr10	81696304	81696304	A	G	9	0.56	M	T	-1	SFTPD	rs721917
chr10	81831672	81831672	G	T	17	1	L	L	1	C10orf57	rs1932574
chr10	82023574	82023574	G	A	6	0.5	Y	Y	-3	MAT1A	rs2993763
chr10	82024822	82024822	A	G	7	0.86	A	A	-1	MAT1A	rs10887711
chr10	82024834	82024834	T	C	7	0.86	V	V	-1	MAT1A	rs10788546
chr10	82030032	82030032	A	G	7	0.57	A	A	-1	MAT1A	rs1143694
chr10	85964211	85964211	C	T	16	0.75	P	S	1	PCDH21	rs45584033
chr10	85983816	85983816	A	G	13	1	N	N	-2	LRIT1	rs4933986
chr10	86121039	86121039	A	G	32	0.62	N	S	1	FAM190B	rs3814205
chr10	86263229	86263229	T	C	23	0.57	S	P	2	FAM190B	rs11557865
chr10	87888709	87888709	G	A	12	0.42	D	D	-2	GRID1	rs17106320
chr10	88014423	88014423	T	C	11	0.82			-	GRID1	rs2607863
chr10	88193048	88193048	T	C	17	0.24	T	T	-2	WAPAL	rs7094132
chr10	88412096	88412096	C	T	3	1	T	I	3	OPN4	rs1079610
chr10	88686602	88686602	C	G	16	0.44	V	L	-2	MMRN2	rs34587013
chr10	88707120	88707120	T	A	3	1	V	V	-1	MMRN2	rs4244973
chr10	88901821	88901821	A	G	13	0.31	S	G	1	FAM35A	rs72809945
chr10	88920229	88920229	A	T	12	0.58	S	C	2	FAM35A	rs11202365
chr10	88929878	88929878	C	T	18	0.44	A	V	2	FAM35A
chr10	88929942	88929942	T	C	19	1	G	G	2	FAM35A	rs7081609
chr10	90340398	90340398	T	C	28	0.46			+	LIPJ	rs17109533
chr10	90343813	90343813	C	T	15	0.67	S	S	2	LIPJ	rs41298235
chr10	90344410	90344410	T	C	24	0.62	D	D	3	LIPJ
chr10	90346535	90346535	A	T	25	0.8	S	S	1	LIPJ	rs41299155
chr10	90346578	90346578	A	G	25	1	I	V	1	LIPJ	rs1409136
chr10	90575799	90575799	G	A	40	0.37	G	G	-1	ANKRD22	rs7893917
chr10	90761809	90761809	T	C	26	0.73	T	T	2	FAS	rs2234978
chr10	90956526	90956526	C	T	3	1	A	A	-1	CH25H	rs4078488
chr10	90997340	90997340	T	G	10	0.4	T	P	-1	LIPA	rs1051338
chr10	91133509	91133509	T	A	19	1	G	G	3	IFIT1L	rs304494
chr10	91152477	91152477	A	G	25	1	K	K	3	IFIT1	rs303211
chr10	91152657	91152657	C	T	23	1	D	D	3	IFIT1	rs303210
chr10	91167980	91167980	C	T	26	1	Y	Y	3	IFIT5	rs304448
chr10	91460814	91460814	A	C	36	0.53	R	R	2	KIF20B	rs1048057
chr10	91474760	91474760	G	A	19	0.68	E	E	3	KIF20B	rs8181361
chr10	91478959	91478959	A	T	20	0.3	H	L	1	KIF20B	rs3758388
chr10	91487611	91487611	T	A	34	0.68	D	E	2	KIF20B	rs1062465
chr10	91488107	91488107	T	C	38	1	C	R	2	KIF20B	rs1886996
chr10	91488234	91488234	A	G	28	0.75	N	S	2	KIF20B	rs1886997
chr10	91488298	91488298	A	G	23	0.87	K	K	2	KIF20B	rs1886998
chr10	91493640	91493640	A	G	21	0.67	K	K	1	KIF20B	rs1126480
chr10	93598122	93598122	G	A	7	0.71	A	A	1	TNKS2	rs3758499
chr10	93831207	93831207	A	G	17	1	Y	Y	-2	CPEB3	rs2676811
chr10	94584545	94584545	G	A	24	0.37	V	I	1	EXOC6	rs2490741
chr10	94685597	94685597	C	T	18	0.44	T	I	1	EXOC6	rs1326331
chr10	95249969	95249969	C	G	11	0.27	H	Q	1	CEP55	rs3740370
chr10	95252971	95252971	A	G	15	1	T	A	1	CEP55	rs7080916
chr10	95269496	95269496	A	T	20	0.95	H	L	1	CEP55	rs2293277
chr10	95444671	95444671	G	C	19	1	T	R	-1	C10orf4	rs2275438
chr10	95448131	95448131	A	G	25	1	D	D	-3	C10orf4	rs11187597
chr10	95449807	95449807	C	T	33	1	R	H	-1	C10orf4	rs726817
chr10	95542643	95542643	T	C	18	1	F	F	3	LGI1	rs1111820
chr10	96088363	96088363	C	T	17	0.24	A	T	-1	NOC3L	rs17517578
chr10	96094655	96094655	T	G	25	0.6	E	A	-1	NOC3L	rs3758526
chr10	96104825	96104825	G	A	25	0.6	P	L	-2	NOC3L	rs12572897
chr10	96303950	96303950	A	C	17	0.59	I	I	1	HELLS	rs11188019
chr10	96483048	96483048	C	T	27	0.7	T	M	1	CYP2C18	rs2281891
chr10	96531606	96531606	G	A	30	0.73	P	P	1	CYP2C19	rs4244285
chr10	96592612	96592612	C	T	14	0.71	V	V	2	CYP2C19	rs3758580,rs3758581
chr10	97096155	97096155	T	C	35	0.63	L	L	-1	SORBS1	rs726176
chr10	97117452	97117452	C	A	16	1			-	SORBS1	rs6583998
chr10	97131513	97131513	G	A	21	1	D	D	-3	SORBS1	rs2274490
chr10	97182227	97182227	G	A	8	0.75	P	L	-2	SORBS1
chr10	97182314	97182314	A	G	9	1	L	P	-2	SORBS1	rs943542
chr10	97437363	97437363	A	T	21	0.33	T	T	-2	TCTN3	rs10786229
chr10	97980573	97980573	A	G	11	1	P	P	-2	BLNK	rs727852
chr10	98068117	98068117	C	T	13	1	I	I	3	DNTT	rs7081385
chr10	98068229	98068229	A	G	7	1	R	G	3	DNTT	rs6584066
chr10	98277782	98277782	G	T	23	0.39	R	R	-3	TM9SF3	rs12779720
chr10	98359526	98359526	A	G	6	0.5	S	S	-2	PIK3AP1	rs3748236
chr10	98370267	98370267	C	T	5	0.6	S	S	-2	PIK3AP1	rs3748234
chr10	98376548	98376548	G	A	23	1	L	L	-2	PIK3AP1	rs4344416
chr10	98732011	98732011	C	T	9	0.67	L	L	1	C10orf12	rs7098255
chr10	98732595	98732595	C	T	9	0.44	L	L	1	C10orf12	rs3814163
chr10	98796502	98796502	G	C	13	0.69	A	A	-3	SLIT1	rs17112342
chr10	98798856	98798856	C	G	4	1	A	A	-3	SLIT1	rs2805588
chr10	98996073	98996073	G	A	28	0.82	Y	Y	-1	ARHGAP19	rs13439
chr10	99009167	99009167	A	G	18	1	H	H	-2	ARHGAP19	rs2253301
chr10	99115939	99115939	C	T	15	0.67	G	S	-2	RRP12	rs2275580,rs61731893
chr10	99131474	99131474	C	T	10	0.4	T	T	-3	RRP12	rs12218483
chr10	99150142	99150142	A	G	15	0.27	G	G	-2	RRP12	rs1048442
chr10	99150955	99150955	A	G	7	1	P	P	-1	RRP12	rs2275091
chr10	99209875	99209875	G	A	11	0.73	A	A	-1	MMS19	rs2152092
chr10	99230748	99230748	G	C	5	1	A	G	-3	MMS19	rs2275586
chr10	99340007	99340007	G	C	16	0.69	E	D	1	C10orf62	rs67567216,rs7093840
chr10	99340118	99340118	A	G	11	0.73	L	L	1	C10orf62	rs67567216,rs7093643
chr10	99366082	99366082	T	C	17	0.53	R	R	-2	MORN4	rs3814555
chr10	99366142	99366142	A	G	15	0.53	P	P	-2	MORN4	rs3814556
chr10	99400780	99400780	T	C	12	0.67	P	P	1	PI4K2A	rs7915721
[truncated: 11,104 more rows]

## Sheet: ST2_Exome_genotyping_HCC1954BL
Reference	Start	End	Ref	Var	Total	Var	Ref	Var	Coding	Region	Known
Accno	Pos	Pos	Nuc	Nuc	Depth	Freq	AA	AA	Frame	Name	SNP's
chr1	871490	871490	G	A	7	1	L	L	-1	NOC2L	rs2272757
chr1	878502	878502	T	C	6	1	E	E	-1	NOC2L	rs3748596
chr1	878522	878522	T	C	6	1	I	V	-1	NOC2L	rs3748597
chr1	884436	884436	G	A	7	1			-	NOC2L	rs13303010
chr1	887188	887188	G	C	13	1	A	A	1	KLHL17	rs4970441
chr1	899101	899101	G	C	5	0.6	R	P	1	PLEKHN1	rs3829740
chr1	899282	899282	C	T	4	1	D	D	1	PLEKHN1	rs28548431
chr1	938784	938784	T	C	4	1			+	ISG15	rs15842
chr1	939471	939471	G	A	8	0.37	S	N	1	ISG15	rs1921
chr1	939517	939517	A	G	9	1	V	V	1	ISG15	rs8997
chr1	971794	971794	A	G	4	1	S	S	2	AGRN	rs2465128
chr1	972857	972857	T	C	6	0.83	F	F	1	AGRN	rs10267
chr1	980143	980143	C	T	6	1	D	D	2	AGRN	rs4275402
chr1	1105366	1105366	T	C	8	0.5	C	R	2	TTLL10
chr1	1137285	1137285	C	T	3	1	E	E	-3	TNFRSF4	rs17568
chr1	1148494	1148494	A	G	13	1	D	D	-2	SDF4	rs6603781
chr1	1235867	1235867	A	G	10	1			+	PUSL1	rs2296474
chr1	1239050	1239050	G	A	12	1	F	F	-3	CPSF3L	rs12142199
chr1	1244704	1244704	C	G	14	1	G	G	-3	CPSF3L	rs10907179
chr1	1252829	1252829	C	T	7	1	R	R	3	GLTPD1	rs307349
chr1	1259417	1259417	T	C	12	1	C	R	2	TAS1R3	rs307377
chr1	1267396	1267396	T	C	5	1	P	P	-3	DVL1	rs56157041,rs17854636
chr1	1299937	1299937	C	G	8	0.87			-	AURKAIP1	rs2765035
chr1	1674332	1674332	C	T	5	0.8	P	P	-3	NADK	rs7407
chr1	1675900	1675900	G	T	10	0.4	N	K	-2	NADK	rs4751
chr1	1836625	1836625	G	A	15	0.47			+	CALML6	rs2247560
chr1	1946897	1946897	T	C	13	0.38	G	G	1	GABRD	rs2229110
chr1	1950534	1950534	C	T	5	0.8	S	S	2	GABRD	rs28408173
chr1	1977853	1977853	T	C	8	0.62	D	D	2	PRKCZ	rs12184
chr1	2115032	2115032	G	A	7	0.57	P	S	-1	C1orf86	rs1058411
chr1	2330060	2330060	T	C	5	1	T	T	-2	PEX10	rs2494598
chr1	2431218	2431218	T	C	7	0.86	Q	R	-3	PANK4	rs2494620
chr1	2442429	2442429	T	C	13	1	K	K	-1	PANK4	rs2985862
chr1	2550742	2550742	G	A	4	1	A	A	-1	MMEL1	rs4648658
chr1	3379587	3379587	C	T	12	1	H	Y	3	ARHGEF16	rs2185639
chr1	3384316	3384316	T	C	10	1	S	S	1	ARHGEF16	rs4638054
chr1	3384899	3384899	G	A	7	1	V	V	3	ARHGEF16	rs10797395
chr1	3537996	3537996	T	C	9	1	A	A	-2	WDR8	rs2760321
chr1	3633571	3633571	C	T	7	0.71	N	N	1	TP73
chr1	3659061	3659061	A	G	19	0.53	P	P	1	CCDC27	rs10797410
chr1	3659065	3659065	C	G	19	0.53	Q	E	1	CCDC27	rs10910021
chr1	3667793	3667793	T	C	7	0.43	M	T	1	CCDC27	rs1181883
chr1	3733179	3733179	G	A	15	0.87			-	KIAA0562	rs6663840
chr1	3735784	3735784	G	A	11	1	A	V	-1	KIAA0562	rs2275831
chr1	3790102	3790102	A	G	11	1	P	P	3	DFFB	rs3205087
chr1	3797453	3797453	G	C	9	1	T	R	-1	C1orf174	rs4274008
chr1	4672577	4672577	G	A	5	1	G	R	3	AJAP1	rs242056
chr1	6064895	6064895	T	C	20	1	D	D	1	KCNAB2	rs11542387
chr1	6081149	6081149	A	G	21	0.24	S	S	1	KCNAB2	rs2229002
chr1	6106679	6106679	A	G	7	1	S	P	-1	CHD5	rs2843493
chr1	6119456	6119456	A	G	4	1	I	I	-1	CHD5	rs2250358
chr1	6131950	6131950	T	C	9	1	V	V	-2	CHD5	rs12565328
chr1	6133770	6133770	G	A	5	1	F	F	-1	CHD5	rs9434711
chr1	6138323	6138323	C	G	14	0.36	L	L	-1	CHD5	rs12074369
chr1	6236525	6236525	C	T	13	0.69	R	H	-3	GPR153	rs12735670
chr1	6237409	6237409	T	C	12	0.33	T	T	-1	GPR153	rs11590458
chr1	6557818	6557818	A	G	10	1	K	E	1	TAS1R1	rs10864628
chr1	6582092	6582092	G	A	8	0.87	S	S	-2	KLHL21	rs2232460
chr1	6627222	6627222	A	G	8	0.87	G	G	-3	DNAJC11	rs200458,rs17851110
chr1	7646544	7646544	G	A	8	0.62	S	S	2	CAMTA1	rs12128526
chr1	7792635	7792635	T	C	6	1	S	S	1	PER3	rs228669
chr1	7803270	7803270	T	G	22	0.64	V	G	2	PER3	rs10462020
chr1	7810080	7810080	T	C	9	1	L	P	2	PER3	rs228696
chr1	7812640	7812640	G	A	19	0.16	A	T	1	PER3	rs1776342,rs57875989
chr1	7812642	7812642	T	A	19	0.16	A	A	1	PER3	rs57875989,rs11121034
chr1	7812651	7812651	A	G	21	0.71	T	T	1	PER3	rs57875989,rs12023156
chr1	7812656	7812656	C	T	22	0.14	S	L	1	PER3	rs57875989,rs12750400
chr1	7812704	7812704	T	C	22	0.32	M	T	1	PER3	rs2640909
chr1	7819720	7819720	A	G	32	0.53	H	R	3	PER3	rs10462021
chr1	7835591	7835591	A	G	31	0.55	S	S	-1	UTS2	rs45512694
chr1	7836017	7836017	G	A	33	0.39	T	M	-1	UTS2	rs228648
chr1	7997006	7997006	G	T	12	0.42	C	*	-2	ERRFI1
chr1	8312971	8312971	G	C	12	1	L	L	2	SLC45A1	rs56125713
chr1	8313082	8313082	A	G	13	1	P	P	2	SLC45A1	rs1058619
chr1	8341231	8341231	C	A	3	1	R	R	-1	RERE	rs11121172
chr1	8341237	8341237	T	C	3	1	R	R	-1	RERE	rs1058766
chr1	8953551	8953551	C	T	17	0.53	N	N	1	CA6	rs3737665
chr1	9246497	9246497	G	A	18	0.56	R	Q	2	H6PD	rs6688832
chr1	9338933	9338933	C	T	17	0.47	L	L	1	SPSB1	rs3795309
chr1	9556052	9556052	A	G	30	0.47	E	E	2	SLC25A33
chr1	9578552	9578552	C	T	12	0.75	T	M	3	TMEM201
chr1	9707010	9707010	C	T	13	0.69	Y	Y	1	PIK3CD	rs11121484,rs41476649
chr1	10141026	10141026	T	C	29	0.38	S	S	2	UBE4B	rs2273299
chr1	10161357	10161357	A	G	23	0.57	T	T	1	UBE4B	rs7546642
chr1	10241239	10241239	C	G	32	0.47	A	A	1	KIF1B	rs12402052
chr1	10344465	10344465	A	G	23	0.43	P	P	1	KIF1B	rs12125492
chr1	10357911	10357911	C	A	11	0.45	T	T	1	KIF1B	rs11121552
chr1	10395783	10395783	C	T	15	0.4	D	D	1	PGD	rs2229687
chr1	10434176	10434176	T	C	6	1	S	S	1	CORT	rs41376048,rs666103
chr1	10518928	10518928	C	T	15	0.87	F	F	1	PEX14	rs12375
chr1	10612511	10612511	C	T	5	0.6	D	D	3	PEX14	rs2128414
chr1	10632028	10632028	C	T	14	0.43	A	A	-1	CASZ1	rs284299
chr1	10931084	10931084	G	C	8	0.5	G	G	-1	C1orf127	rs1281017
chr1	10931200	10931200	G	A	13	0.69	R	*	-1	C1orf127
chr1	10931282	10931282	T	C	10	0.4	P	P	-1	C1orf127	rs17036032
chr1	10936705	10936705	C	T	9	0.44	A	T	-1	C1orf127	rs45537241
chr1	11010111	11010111	G	A	22	1	S	S	-2	MASP2	rs1782455
chr1	11013503	11013503	C	A	6	1	D	Y	-2	MASP2	rs12711521
chr1	11054804	11054804	G	A	16	1	R	R	-1	EXOSC10	rs1130683
chr1	11063774	11063774	C	G	20	1	P	P	-3	EXOSC10	rs2258621
chr1	11127645	11127645	C	T	30	1	A	A	-1	MTOR	rs1057079
chr1	11211345	11211345	G	A	12	0.92	N	N	-2	MTOR	rs1064261
chr1	11224301	11224301	A	G	12	1	D	D	-3	MTOR	rs1135172
chr1	11773514	11773514	C	T	11	0.64	R	Q	-1	MTHFR	rs2274976
chr1	11777044	11777044	G	A	7	1	F	F	-3	MTHFR	rs4846051
chr1	11777063	11777063	T	G	6	0.5	E	A	-3	MTHFR	rs1801131
chr1	11777483	11777483	G	A	6	0.67	S	S	-3	MTHFR	rs2066462
chr1	11785644	11785644	G	A	15	0.67	P	P	-1	MTHFR	rs2066470
chr1	11819669	11819669	C	T	25	0.4	G	G	1	CLCN6	rs41275500
chr1	11830235	11830235	C	T	8	0.5	V	M	-1	NPPA	rs5063
chr1	11905793	11905793	A	G	3	1	F	F	-2	KIAA2013	rs3795408
chr1	11989271	11989271	C	T	10	0.6	S	S	1	MFN2
chr1	12005513	12005513	A	G	12	0.25	K	E	1	MIIP	rs2295283
chr1	12098316	12098316	C	T	17	1	R	C	2	TNFRSF8	rs1763642
chr1	12324455	12324455	A	C	15	0.47	P	P	2	VPS13D	rs28551666
chr1	12561551	12561551	T	C	9	0.89	P	P	-1	DHRS3	rs2275875
chr1	12563237	12563237	C	T	20	0.35	T	T	-1	DHRS3	rs11540058
chr1	12743457	12743457	T	C	7	1	F	L	2	C1orf158	rs1132185,rs3010920
chr1	12775990	12775990	A	C	8	0.5	L	L	1	PRAMEF1	rs1737157
chr1	12776677	12776677	T	A	8	0.37	L	*	3	PRAMEF1	rs71248049
chr1	12776684	12776684	T	C	8	0.37	D	D	3	PRAMEF1
chr1	12776692	12776692	A	G	8	0.37	E	G	3	PRAMEF1
chr1	12776749	12776749	C	T	8	0.37	T	M	3	PRAMEF1	rs1063764
chr1	12776775	12776775	T	C	8	0.37	C	R	3	PRAMEF1
chr1	12777117	12777117	C	G	16	1	Q	E	3	PRAMEF1	rs1063776
chr1	12777131	12777131	T	C	16	0.37	V	V	3	PRAMEF1	rs1063778,rs1063779
chr1	12778422	12778422	C	G	7	1	A	G	3	PRAMEF1	rs1063795
chr1	12778432	12778432	G	C	7	1	R	R	3	PRAMEF1	rs1063797
chr1	12778465	12778465	A	C	7	0.71	R	S	3	PRAMEF1	rs1052908
chr1	12830364	12830364	T	C	25	0.16	G	G	-1	HNRNPCL1	rs28391533,rs1737104
chr1	12830368	12830368	T	C	26	0.15	D	G	-1	HNRNPCL1	rs1737105,rs28441396
chr1	12830385	12830385	A	C	28	0.29	F	L	-1	HNRNPCL1
chr1	12830424	12830424	C	T	28	0.32	A	A	-1	HNRNPCL1	rs1736811
chr1	12830472	12830472	T	C	31	0.61	A	A	-1	HNRNPCL1	rs848418
chr1	12841550	12841550	G	T	7	0.43	R	S	1	PRAMEF2	rs9661554
chr1	12841651	12841651	T	G	8	0.37	V	G	1	PRAMEF2	rs3204790
chr1	12841666	12841666	C	G	8	0.37	T	R	1	PRAMEF2	rs9659529
chr1	12842161	12842161	T	A	16	0.19	L	*	3	PRAMEF2	rs71248049
chr1	12842168	12842168	T	C	16	0.19	D	D	3	PRAMEF2
chr1	12842174	12842174	T	C	16	0.56	D	D	3	PRAMEF2	rs1063762,rs17400817
chr1	12842176	12842176	A	G	16	0.19	E	G	3	PRAMEF2
chr1	12842229	12842229	G	A	17	0.18	A	T	3	PRAMEF2	rs17039442
chr1	12842259	12842259	T	C	20	0.15	C	R	3	PRAMEF2
chr1	12842269	12842269	C	T	20	0.15	T	M	3	PRAMEF2	rs17038667
chr1	12842515	12842515	A	G	16	0.44	K	R	3	PRAMEF2	rs72472698
chr1	12842521	12842521	A	G	15	0.4	Y	C	3	PRAMEF2	rs3204805
chr1	12842550	12842550	T	G	14	0.43	C	G	3	PRAMEF2	rs72472699
chr1	12842654	12842654	C	G	12	0.5	L	L	3	PRAMEF2	rs17038709
chr1	12843697	12843697	A	G	7	0.57	T	A	3	PRAMEF2	rs12139546
chr1	12843714	12843714	A	G	7	0.57	L	L	3	PRAMEF2	rs12139549
chr1	12843719	12843719	A	G	7	0.57	E	G	3	PRAMEF2	rs12139550,rs17039281
chr1	12862013	12862013	T	C	15	0.4	Y	C	-3	PRAMEF4	rs28498663,rs28609482
chr1	12862019	12862019	G	A	15	0.27	T	I	-3	PRAMEF4	rs28715572
chr1	12862027	12862027	C	G	15	0.4	L	F	-3	PRAMEF4	rs28473210
chr1	12862054	12862054	C	T	17	0.41	R	R	-3	PRAMEF4	rs28516966
chr1	12862097	12862097	C	T	18	0.22	S	N	-3	PRAMEF4	rs71225487
chr1	12862135	12862135	G	C	21	0.19	P	P	-3	PRAMEF4	rs28599804
chr1	12862149	12862149	G	C	23	0.17	L	V	-3	PRAMEF4	rs28656460
chr1	12862211	12862211	C	G	21	0.24	C	S	-3	PRAMEF4	rs4994083,rs28399148
chr1	12862239	12862239	T	C	19	0.26	T	A	-3	PRAMEF4	rs60155939,rs59426847
chr1	12862240	12862240	G	A	19	0.26	N	N	-3	PRAMEF4	rs59426847
chr1	12862251	12862251	A	T	19	0.26	F	I	-3	PRAMEF4	rs28452936
chr1	12862261	12862261	C	G	18	0.28	L	L	-3	PRAMEF4	rs28546260
chr1	12864310	12864310	T	G	8	0.5	Y	S	-3	PRAMEF4	rs4503360
chr1	12923773	12923773	C	T	11	1	C	Y	-3	PRAMEF6	rs7419099
chr1	12923899	12923899	C	G	11	1	C	S	-3	PRAMEF6	rs1967669,rs7419077,rs61779367,rs71232900
chr1	13813451	13813451	C	G	13	1	A	G	2	PDPN	rs2486188
chr1	13977726	13977726	T	A	28	0.39	D	E	2	PRDM2	rs2076324
chr1	13977878	13977878	G	A	30	0.53	C	Y	2	PRDM2	rs41269803
chr1	13977885	13977885	G	A	31	0.55	E	E	2	PRDM2	rs1203678
chr1	13978509	13978509	G	A	25	0.4	P	P	2	PRDM2	rs56057569
chr1	13978634	13978634	T	C	24	0.67	I	T	2	PRDM2
chr1	13981701	13981701	A	G	27	0.52	S	S	2	PRDM2	rs1203651
chr1	14015590	14015590	A	G	13	1	Q	R	2	PRDM2	rs1046331
chr1	15311577	15311577	G	A	6	0.67	A	T	3	KIAA1026	rs10803354
chr1	15320085	15320085	A	G	22	0.95			-	C1orf126	rs1546906
chr1	15661884	15661884	A	C	11	0.27	A	A	3	CELA2A	rs3815787,rs55772743
chr1	15666500	15666500	G	A	7	0.71	A	A	1	CELA2A	rs1042010
chr1	15681354	15681354	G	A	12	0.58	G	R	3	CELA2B	rs3820071
chr1	15682463	15682463	G	A	13	0.38	T	T	3	CELA2B	rs10927792
chr1	15705130	15705130	T	C	15	1	Q	R	-1	CASP9	rs1052576
chr1	15706947	15706947	A	G	15	0.4			-	CASP9	rs2020902
chr1	15717202	15717202	A	G	7	1	F	F	-1	CASP9	rs1820204
chr1	15723190	15723190	G	A	7	0.57	S	S	-1	CASP9	rs4645983
chr1	15723200	15723200	G	A	5	1	A	V	-1	CASP9	rs1052571
chr1	15733390	15733390	C	T	32	0.5			+	DNAJC16	rs11583306
chr1	15765002	15765002	A	C	26	0.31	R	R	3	DNAJC16	rs2236215
chr1	15776905	15776905	C	T	16	0.5	S	S	-1	AGMAT	rs11544523
chr1	15778088	15778088	G	A	11	0.27	T	T	-3	AGMAT	rs41270261
chr1	15782331	15782331	C	T	16	0.5	R	Q	-3	AGMAT	rs11580170
chr1	15782437	15782437	C	G	18	1	G	R	-3	AGMAT	rs6429757
chr1	15832564	15832564	C	T	23	0.35	A	A	2	DDI2	rs3795763
chr1	15859134	15859134	T	C	37	0.57	F	L	1	RSC1A1	rs3766163
chr1	16128231	16128231	C	T	21	0.33	A	V	3	SPEN	rs848208
chr1	16128594	16128594	T	C	20	1	L	P	3	SPEN	rs848209
chr1	16132400	16132400	A	G	13	1	N	D	3	SPEN	rs848210
chr1	16133503	16133503	C	T	11	0.36	A	A	3	SPEN	rs848211
chr1	16134991	16134991	C	T	7	0.57	S	S	3	SPEN	rs61749277
chr1	16144837	16144837	A	G	5	1	A	A	-2	ZBTB17	rs848217
chr1	16248778	16248778	C	T	7	0.43	A	V	2	CLCNKB	rs7367494,rs34188929
chr1	16248906	16248906	T	C	13	0.62	C	C	3	CLCNKB	rs7368151
chr1	16252783	16252783	T	C	5	1	M	T	3	CLCNKB	rs5253
chr1	16252830	16252830	A	G	4	0.75	K	E	3	CLCNKB	rs2275166
chr1	16252839	16252839	C	T	4	0.75	L	L	3	CLCNKB	rs2275167,rs45512797
chr1	16324354	16324354	G	A	7	0.43	I	I	-3	EPHA2	rs3754334
chr1	16337260	16337260	G	A	10	1	P	P	-2	EPHA2	rs2230597
chr1	16347710	16347710	C	T	13	0.62	L	L	-1	EPHA2	rs6678616
chr1	16347713	16347713	C	T	14	0.57	A	A	-1	EPHA2	rs6678618
chr1	16405390	16405390	G	A	4	1	S	S	-1	ARHGEF19	rs221050
chr1	16406842	16406842	C	G	8	0.5	E	Q	-2	ARHGEF19	rs221057
chr1	16407233	16407233	C	G	7	0.71	G	R	-2	ARHGEF19	rs221058
chr1	16450381	16450381	C	T	20	0.5	A	T	-1	FBXO42	rs35196193
chr1	16450495	16450495	G	C	12	0.58	P	A	-1	FBXO42	rs12069239
chr1	16604097	16604097	C	G	11	0.55	V	L	-2	SPATA21	rs525409
chr1	16608719	16608719	T	C	5	0.6	Q	R	-1	SPATA21	rs4661746
chr1	17121119	17121119	A	G	4	0.75	R	G	1	CROCC	rs6586566
chr1	17123423	17123423	A	G	7	0.71	T	T	2	CROCC	rs57174186
chr1	17168266	17168266	T	C	8	1	A	A	1	CROCC	rs4920574
chr1	17169469	17169469	G	A	6	0.5	R	R	1	CROCC	rs41303881
chr1	17174367	17174367	A	G	10	1	H	H	-3	MFAP2	rs761422
chr1	17185330	17185330	C	T	6	1	A	T	-2	ATP13A2	rs3170740
chr1	17185930	17185930	G	A	8	1	A	A	-3	ATP13A2	rs9435659
chr1	17186241	17186241	C	T	7	1	V	V	-1	ATP13A2	rs761421
chr1	17253084	17253084	G	T	5	1	A	A	-1	SDHB	rs2746462
chr1	17269290	17269290	T	C	8	1	L	L	-1	PADI2	rs2076595
chr1	17278396	17278396	G	A	10	1	N	N	-1	PADI2	rs2057096
chr1	17429720	17429720	A	C	4	1	R	R	1	PADI1	rs3003406
chr1	17448232	17448232	A	C	11	0.45	R	R	1	PADI3	rs3763589
chr1	17458721	17458721	A	G	8	0.62	I	V	3	PADI3	rs3750300
chr1	17482035	17482035	G	T	5	0.8	P	P	1	PADI3	rs2293920
chr1	17530121	17530121	G	A	10	1	G	S	3	PADI4	rs11203366
chr1	17530203	17530203	T	C	9	1	V	A	3	PADI4	rs11203367
chr1	17533086	17533086	G	C	15	1	G	A	1	PADI4	rs874881
chr1	17535249	17535249	T	C	16	1	L	L	2	PADI4	rs1748033
chr1	17547124	17547124	C	A	10	0.9	R	R	1	PADI4	rs2240335
chr1	17853771	17853771	A	C	8	0.75	A	A	1	ARHGEF10L	rs35255680
chr1	17896096	17896096	T	C	12	0.42	D	D	2	ARHGEF10L	rs2270977
chr1	17896277	17896277	A	G	9	0.33	I	V	2	ARHGEF10L	rs2270976
chr1	18022097	18022097	G	T	12	0.33	A	S	1	ACTL8	rs694214
chr1	18022153	18022153	C	A	13	0.31	G	G	1	ACTL8	rs2296035
chr1	18899826	18899826	A	G	6	0.67	P	P	1	PAX7	rs2743201
chr1	19053602	19053602	G	C	9	0.78	R	G	-1	TAS1R2	rs34447754
chr1	19053669	19053669	A	C	10	0.7	T	T	-1	TAS1R2	rs28470550
chr1	19056664	19056664	A	G	16	0.37	F	F	-3	TAS1R2	rs68081213
chr1	19074543	19074543	A	G	19	0.58	D	D	-1	ALDH4A1	rs2230708
chr1	19467724	19467724	C	T	9	1	R	H	-1	AKR7L	rs2235795
chr1	19481841	19481841	T	C	9	1	T	A	-1	AKR7A3	rs1738025
chr1	19483828	19483828	T	C	14	1	N	D	-2	AKR7A3	rs1738023
chr1	19524650	19524650	G	A	10	1	T	T	1	PQLC2	rs11558390
chr1	19822649	19822649	T	C	12	0.42	H	H	2	C1orf151	rs1737428
chr1	19864959	19864959	G	T	4	0.75	A	A	1	HTR6	rs8192529
chr1	19893580	19893580	A	G	11	1	R	R	-3	TMCO4	rs4370779,rs4515815
chr1	19893581	19893581	C	T	11	1	R	H	-3	TMCO4	rs4515815
chr1	19946290	19946290	C	T	20	0.45	R	H	-3	TMCO4
chr1	19970528	19970528	G	T	8	0.5	Q	K	-3	TMCO4	rs10917536
chr1	20177549	20177549	C	G	16	0.5	T	T	-2	PLA2G2A	rs2236771
chr1	20788288	20788288	A	C	7	0.57	K	Q	1	CDA	rs2072671
chr1	20817642	20817642	C	T	12	0.58	T	T	1	CDA	rs72358492,rs66490156,rs71729491,rs1048977
chr1	20849587	20849587	A	C	13	0.46	N	T	1	PINK1	rs71754728,rs1043424
chr1	20855218	20855218	G	A	27	1	G	G	-2	DDOST	rs4704
chr1	20860460	20860460	G	C	15	1	R	G	-1	DDOST	rs537816
chr1	20865406	20865406	G	C	9	1	D	E	-1	KIF17	rs631357
chr1	20897488	20897488	C	T	6	1	V	M	-2	KIF17	rs522496
chr1	20903629	20903629	T	C	22	0.59	I	V	-2	KIF17	rs2296225
chr1	21039991	21039991	A	G	19	1	L	L	-1	EIF4G3	rs7553394
chr1	21446309	21446309	G	A	27	0.67	T	T	-1	ECE1	rs2229450
chr1	21762222	21762222	T	C	6	1	S	S	1	ALPL	rs1780316
chr1	21767322	21767322	T	C	9	0.44	Y	H	1	ALPL	rs3200254
chr1	21813142	21813142	C	T	3	1	A	T	-1	RAP1GAP	rs2275363
chr1	22013617	22013617	C	T	8	0.37	D	D	2	LDLRAD2
chr1	22022522	22022522	T	C	4	1	S	S	-2	HSPG2	rs897467
chr1	22033862	22033862	G	A	6	0.5	V	V	-2	HSPG2	rs2229492
chr1	22038488	22038488	A	G	7	0.57	A	A	-2	HSPG2	rs2291826
chr1	22064041	22064041	G	A	8	0.87	A	V	-1	HSPG2	rs897471
chr1	22071832	22071832	C	T	7	0.43	V	V	-1	HSPG2	rs2229482
chr1	22074025	22074025	C	T	8	0.37	A	A	-3	HSPG2	rs41307806
chr1	22079236	22079236	T	C	9	1	N	S	-3	HSPG2	rs989994
chr1	22079529	22079529	G	A	13	1	A	A	-1	HSPG2	rs1874793
chr1	22079822	22079822	T	C	8	1	M	V	-1	HSPG2	rs1874792
chr1	22086633	22086633	C	T	6	0.67	L	L	-2	HSPG2	rs41307868
chr1	22089161	22089161	C	A	11	0.55	G	G	-3	HSPG2	rs2254358
chr1	22089191	22089191	C	G	12	0.5	L	L	-3	HSPG2	rs2254357
chr1	22089695	22089695	G	A	9	1	F	F	-2	HSPG2	rs2501260
chr1	22179927	22179927	C	T	14	1	S	S	1	CELA3B	rs1137254,rs7528228
chr1	22179945	22179945	C	G	14	1	T	T	1	CELA3B	rs7528300
chr1	22180125	22180125	C	T	11	1	R	W	3	CELA3B	rs7528405
chr1	22182849	22182849	G	C	5	1	P	P	3	CELA3B	rs41401347,rs10733033
chr1	22183312	22183312	G	C	3	1	P	P	2	CELA3B	rs3820287
chr1	22185748	22185748	T	C	12	1	I	I	1	CELA3B	rs1803530
chr1	22188325	22188325	C	T	28	0.86			+	CELA3B	rs4655006
chr1	22204772	22204772	T	C	11	0.27	G	G	3	CELA3A	rs57426808
chr1	22204779	22204779	A	G	10	0.3	N	D	3	CELA3A
chr1	22204783	22204783	T	G	10	0.3	L	R	3	CELA3A
chr1	22204828	22204828	A	G	12	0.25	E	G	3	CELA3A
chr1	22204832	22204832	G	C	12	0.25	E	D	3	CELA3A
chr1	22204835	22204835	G	C	12	0.25	L	L	3	CELA3A
chr1	22208864	22208864	C	G	7	1	A	G	1	CELA3A	rs3820285
chr1	22690498	22690498	A	G	16	0.37	Y	C	2	ZBTB40
chr1	22708264	22708264	A	G	15	0.4	Y	C	2	ZBTB40	rs209729
chr1	22719296	22719296	G	A	13	1	V	M	2	ZBTB40	rs209720
chr1	22725302	22725302	G	C	15	0.27	P	P	1	ZBTB40	rs881646
chr1	22788001	22788001	G	T	7	0.57	V	L	2	EPHA8
chr1	22788340	22788340	T	C	7	1	S	P	2	EPHA8	rs606002
chr1	22792491	22792491	C	T	6	1	N	N	2	EPHA8	rs209696
chr1	23092080	23092080	T	C	14	1	G	G	1	EPHB2	rs309472
chr1	23288020	23288020	G	C	16	0.56	A	A	-1	LUZP1
chr1	23290740	23290740	C	T	9	0.56	D	N	-1	LUZP1	rs10799790
chr1	23291848	23291848	G	A	18	0.39	S	S	-1	LUZP1	rs477717
chr1	23291961	23291961	G	T	23	0.43	Q	K	-1	LUZP1	rs3765407
chr1	23291970	23291970	C	T	22	0.45	G	S	-1	LUZP1	rs477830
chr1	23292442	23292442	T	C	25	0.64	T	T	-1	LUZP1	rs1983965
chr1	23392220	23392220	A	G	11	0.45	N	N	-1	HTR1D	rs6300
chr1	23512699	23512699	G	A	32	0.47	L	L	-1	HNRNPR	rs34061540
chr1	23561670	23561670	G	A	16	0.37	H	H	-2	ZNF436	rs3795308
chr1	23568739	23568739	G	A	22	1	R	Q	1	C1orf213	rs665977
chr1	23636036	23636036	G	A	9	0.67	R	R	-2	ASAP3
chr1	23720051	23720051	C	A	11	0.45	Q	H	-3	E2F2	rs2075995
chr1	23758085	23758085	T	C	11	1	T	A	-1	ID3	rs11574
chr1	23890864	23890864	C	G	11	0.82					rs10917413
chr1	24007308	24007308	T	C	11	1	L	L	-1	HMGCL	rs719400
chr1	24073681	24073681	G	C	11	1	T	T	-1	CNR2	rs2229581
chr1	24073696	24073696	C	T	10	1	P	P	-1	CNR2	rs2229580
chr1	24073849	24073849	A	G	13	1	A	A	-1	CNR2	rs2502993
chr1	24073944	24073944	A	G	16	1	L	L	-1	CNR2	rs4649124
chr1	24074035	24074035	C	T	22	1	V	V	-1	CNR2	rs3003336
chr1	24074230	24074230	G	A	27	1	G	G	-1	CNR2	rs2501431
chr1	24327275	24327275	C	T	7	1	V	I	-1	IL22RA1	rs16829204
chr1	24333384	24333384	T	G	7	1	P	P	-2	IL22RA1	rs17852649
chr1	24356695	24356695	G	A	5	0.6	H	Y	-1	IL28RA	rs72648587
chr1	24541254	24541254	C	G	11	0.73	V	V	1	GRHL3	rs11576645
chr1	24734291	24734291	G	A	19	0.32	T	T	2	RCAN3	rs196432
chr1	25442668	25442668	T	C	30	0.4	E	G	-1	C1orf63	rs1043879
chr1	25619817	25619817	G	C	16	0.37	C	W	-1	RHCE	rs586178
chr1	25762776	25762776	A	G	11	1	T	T	2	LDLRAP1	rs28969504
chr1	26084360	26084360	C	T	11	0.64			-	STMN1	rs159528
chr1	26230243	26230243	C	A	11	0.36	H	N	1	EXTL1	rs2736831
chr1	26454678	26454678	G	A	21	0.62	S	N	2	CCDC21	rs3795686
chr1	26519313	26519313	A	G	23	1	N	S	1	CD52	rs1071849
chr1	26519317	26519317	A	G	23	1	I	M	1	CD52	rs17645
chr1	26560768	26560768	G	C	15	0.8	A	A	-1	ZNF683	rs11583897
chr1	26659214	26659214	G	A	22	0.55	V	M	1	DHDDS	rs3816539
chr1	26752507	26752507	T	C	6	1	A	A	1	RPS6KA1	rs4970490
chr1	26756098	26756098	A	C	26	0.54	K	T	1	RPS6KA1	rs2229712
chr1	26760179	26760179	T	C	13	0.62	Y	Y	1	RPS6KA1	rs1064196
chr1	27062911	27062911	C	T	21	0.43	T	T	1	SFN	rs11542704
chr1	27083308	27083308	T	C	7	0.43	R	G	-1	GPN2	rs3170660
chr1	27151160	27151160	T	C	9	0.44	Q	R	-1	C1orf172	rs17360994
chr1	27205053	27205053	T	C	7	0.86	H	R	-1	FAM46B	rs61737590
chr1	27299628	27299628	T	C	10	1	E	E	-2	SLC9A1	rs4418629
chr1	27581607	27581607	T	C	7	1	M	V	-2	CD164L2	rs2504779
chr1	27748411	27748411	C	T	8	1	A	T	-1	AHDC1	rs4908364
chr1	27749069	27749069	C	A	10	0.9	P	P	-1	AHDC1	rs2076457
chr1	27750734	27750734	G	A	7	0.57	P	P	-1	AHDC1
chr1	27750749	27750749	C	T	7	0.57	P	P	-1	AHDC1
chr1	28154879	28154879	T	C	18	0.94	V	A	1	SMPDL3B	rs3813803
chr1	28436839	28436839	A	G	36	0.47			+	ATPIF1	rs8559
chr1	28436866	28436866	A	G	36	0.5	R	G	3	ATPIF1	rs9508
chr1	29347981	29347981	C	G	3	1	G	A	-3	SFRS4	rs2230677
chr1	29402286	29402286	T	C	11	1	A	A	-2	MECR	rs1062924
chr1	29415224	29415224	A	G	17	1	F	L	-2	MECR	rs1128400
chr1	29504496	29504496	A	G	9	0.56	N	S	2	PTPRU	rs2235937
chr1	30961488	30961488	A	G	20	0.55	T	T	-2	MATN1	rs20566
chr1	30987951	30987951	T	C	15	1	S	S	-1	LAPTM5	rs1050663
chr1	31119986	31119986	C	T	4	1	D	N	-1	SDC3	rs4949184
chr1	31199402	31199402	A	G	29	0.52	N	N	-2	PUM1	rs2275741
chr1	31857491	31857491	C	T	13	0.31	R	R	1	HCRTR1	rs1056526
chr1	31865112	31865112	A	G	8	0.37	I	V	2	HCRTR1	rs2271933
chr1	31966234	31966234	T	C	6	1	A	A	-1	BAI2	rs1127100
chr1	31969234	31969234	C	G	10	1	P	P	-2	BAI2	rs909001
chr1	31982496	31982496	C	T	11	0.45	T	T	-2	BAI2
chr1	32053197	32053197	T	C	10	0.9	T	A	-1	SPOCD1	rs6664445
chr1	32445495	32445495	T	G	19	0.53	F	C	1	IQCC	rs3903683
chr1	32445519	32445519	G	A	19	0.53	C	Y	1	IQCC	rs12032332
chr1	32838534	32838534	G	C	20	1	G	A	1	ZBTB8A	rs704886
chr1	32906555	32906555	T	C	29	1	V	V	2	RBBP4	rs2762904
chr1	33018389	33018389	C	G	18	0.28	L	L	-1	YARS	rs699005
chr1	33175102	33175102	C	T	11	0.55	S	S	-3	RNF19B	rs35462688
chr1	33419537	33419537	A	G	5	0.6	H	H	-1	TRIM62	rs622407
chr1	33563083	33563083	G	A	13	0.38	Y	Y	-2	PHC2	rs11554674
chr1	33765399	33765399	C	T	15	0.47	P	P	-2	CSMD2
chr1	33775278	33775278	C	T	21	0.67	P	P	-2	CSMD2
chr1	33788383	33788383	G	C	11	0.55	G	G	-2	CSMD2	rs61734268
chr1	33810801	33810801	T	C	10	0.4	M	V	-2	CSMD2	rs2641962
chr1	33844112	33844112	C	T	10	0.5	R	K	-2	CSMD2	rs1874045
chr1	33938794	33938794	C	A	33	0.42	V	L	-1	CSMD2
chr1	34010870	34010870	T	C	10	1	H	R	-2	CSMD2	rs474474
chr1	34057929	34057929	G	A	17	0.24	A	A	-3	CSMD2	rs17342512
chr1	34057968	34057968	C	T	17	0.24	K	K	-3	CSMD2	rs11578857
chr1	34102484	34102484	T	C	18	1	Y	Y	1	HMGB4	rs911218
chr1	34102654	34102654	A	C	17	1	E	A	1	HMGB4	rs10379
chr1	34995932	34995932	G	A	24	0.54	K	K	1	GJB5	rs3738345
chr1	35032533	35032533	G	A	10	0.5	V	V	1	GJA4	rs1764389
chr1	35032548	35032548	A	G	9	1	Q	Q	1	GJA4	rs1764390
chr1	35032789	35032789	G	A	9	0.44	V	I	1	GJA4	rs41266431
chr1	35637158	35637158	A	G	29	0.55	Q	Q	2	ZMYM4	rs72343643,rs12040345
chr1	35673153	35673153	C	G	16	0.75	G	R	-2	KIAA0319L
chr1	35673202	35673202	A	G	16	0.25	D	D	-2	KIAA0319L	rs3814302
chr1	35998535	35998535	T	C	19	0.79	N	S	-3	CLSPN	rs7537203
chr1	36089158	36089158	A	C	15	0.53	S	S	1	EIF2C4	rs4652895
chr1	36326260	36326260	A	G	12	1	T	T	3	TEKT2	rs399393
chr1	36326285	36326285	G	A	10	0.4	E	K	3	TEKT2
chr1	36524739	36524739	C	T	22	0.68	Y	Y	3	THRAP3	rs2242428
chr1	36525020	36525020	C	T	17	1	A	V	3	THRAP3	rs6425977
chr1	36661049	36661049	A	G	22	0.64	I	T	-3	OSCP1	rs1416840
chr1	36661592	36661592	G	A	15	0.67	S	S	-1	OSCP1	rs16822954
chr1	36666555	36666555	A	G	11	0.55	Y	H	-1	OSCP1	rs61308377
chr1	36699440	36699440	G	A	15	0.6			-	MRPS15	rs2275476
chr1	36700320	36700320	G	A	10	1	P	P	-2	MRPS15	rs7065,rs60798953
chr1	36709646	36709646	A	G	7	0.86	T	T	-1	CSF3R	rs3917981
chr1	37795903	37795903	C	T	11	1	A	V	1	DNALI1	rs11749
chr1	38222497	38222497	T	C	22	1	E	E	-2	SF3A3	rs11210870
chr1	38236091	38236091	C	T	15	1	P	P	-1	FHL3	rs7366048
chr1	39521508	39521508	G	A	25	1	Q	Q	3	MACF1	rs2275188
chr1	39574755	39574755	A	C	21	0.43	K	T	1	MACF1	rs17570718
chr1	39579197	39579197	C	T	15	1	C	C	1	MACF1	rs3116396
chr1	39585409	39585409	C	A	13	1	A	A	1	MACF1	rs2761764
chr1	39589133	39589133	G	A	12	0.5	K	K	1	MACF1	rs41270815
chr1	39686950	39686950	G	C	26	0.42	S	T	1	MACF1	rs668556
chr1	39760671	39760671	G	A	3	1	R	H	2	BMP8A	rs6525,rs17403490
chr1	39922229	39922229	G	T	7	1	R	R	-1	HPCAL4	rs784634
chr1	40545736	40545736	T	C	9	1	Q	R	-1	COL9A2	rs2228564,rs12077871
chr1	40653628	40653628	C	G	22	1	S	S	2	SMAP2	rs209606
chr1	40753318	40753318	G	T	31	0.55	G	V	1	DEM1	rs11208299
chr1	40785602	40785602	C	T	16	0.44	S	S	2	ZNF684	rs2297755
chr1	40977156	40977156	C	T	16	1	S	S	1	NFYC	rs1057925
chr1	41058172	41058172	G	A	9	0.33	P	P	1	KCNQ4	rs12117176
chr1	41058178	41058178	A	G	9	0.33	T	T	1	KCNQ4	rs12143503
chr1	41069415	41069415	T	G	10	0.6	H	Q	3	KCNQ4	rs34287852
chr1	41256271	41256271	C	T	6	0.5	G	S	-1	SLFNL1
chr1	41748915	41748915	T	C	13	1	T	A	-1	HIVEP3	rs9439043
chr1	41748932	41748932	T	C	13	0.31	E	G	-1	HIVEP3
chr1	41751153	41751153	T	G	4	1	D	A	-2	HIVEP3	rs2991344
chr1	41751412	41751412	C	G	3	1	A	P	-2	HIVEP3	rs2483689
chr1	41751743	41751743	A	G	7	1	A	A	-2	HIVEP3	rs615177
chr1	41763048	41763048	G	A	13	0.38	H	H	-3	HIVEP3	rs35122733
chr1	41818334	41818334	T	C	15	0.53	S	S	-1	HIVEP3	rs35730380
chr1	41819200	41819200	G	T	5	0.8	R	R	-1	HIVEP3	rs12132697
chr1	41819399	41819399	C	T	5	1	Q	Q	-1	HIVEP3	rs2810565
chr1	41821332	41821332	T	C	3	1	H	R	-1	HIVEP3	rs2810566
chr1	41821619	41821619	G	A	9	1	S	S	-1	HIVEP3	rs2984694
chr1	41821727	41821727	C	G	10	0.9	L	L	-1	HIVEP3	rs2475842
chr1	42466184	42466184	A	G	22	0.5	V	A	-1	FOXJ3	rs343376
chr1	42671430	42671430	A	G	17	0.94	F	L	-2	ZMYND12	rs1034268
chr1	42688314	42688314	C	G	17	1	G	G	-3	ZMYND12	rs12047095
chr1	42815290	42815290	C	T	31	1	L	L	1	CCDC30	rs12049046
chr1	42819644	42819644	A	G	34	1	E	E	1	CCDC30	rs12037518
chr1	42880775	42880775	G	A	31	0.39	L	L	1	CCDC30	rs12036818
chr1	42904240	42904240	G	A	30	0.4	A	A	1	PPIH	rs12244
chr1	43078340	43078340	G	A	28	0.5			+	ERMAP	rs12034000
chr1	43181553	43181553	G	A	14	0.43	A	A	-1	SLC2A1	rs1385129
chr1	43405123	43405123	C	T	28	0.61	R	H	-2	EBNA1BP2	rs7163
chr1	43409071	43409071	C	G	10	0.6	T	T	-3	EBNA1BP2	rs1049276
chr1	43411044	43411044	T	A	22	0.32	V	V	1	WDR65	rs1782387
chr1	43421921	43421921	G	T	21	0.52	A	S	1	WDR65	rs6663799
chr1	43422095	43422095	A	G	17	1	N	D	1	WDR65	rs663824
chr1	43436805	43436805	C	T	36	0.97	H	H	3	WDR65	rs603123
chr1	43448054	43448054	G	A	23	0.43	S	S	1	WDR65	rs2453412
chr1	43552151	43552151	T	C	11	1	A	A	2	TIE1	rs45550532,rs3120276
chr1	43807939	43807939	C	T	8	0.5	A	A	2	PTPRF	rs1065771
chr1	43859418	43859418	C	T	11	0.73	Y	Y	3	PTPRF	rs1143702
chr1	43909844	43909844	C	A	15	0.33	A	E	2	KDM4A	rs586339
chr1	44188002	44188002	C	T	13	0.46	D	D	1	IPO13	rs2240447
chr1	44223821	44223821	C	T	13	0.38	I	I	3	B4GALT2	rs1061781
chr1	44367997	44367997	A	G	23	0.35	N	S	1	KLF17	rs2485652
chr1	44368013	44368013	G	A	23	0.3	S	S	1	KLF17	rs2429050
chr1	45216625	45216625	G	A	25	0.2	D	D	-2	EIF2B3	rs11556200
chr1	45846076	45846076	G	A	14	0.5	P	P	2	NASP	rs2230657
chr1	45851441	45851441	A	G	35	0.37	S	S	2	NASP	rs2230658
chr1	45851471	45851471	C	T	37	0.38	T	T	2	NASP	rs2230659
chr1	45858664	45858664	C	T	9	0.44	S	N	-1	CCDC17	rs3014246
chr1	45867859	45867859	T	C	23	0.43	K	K	-3	GPBP1L1	rs1135812
chr1	45967962	45967962	T	C	22	0.5	K	R	-2	IPP	rs28375469
chr1	46294104	46294104	G	A	28	0.36	S	S	-3	PIK3R3	rs785468
chr1	46294146	46294146	A	T	30	0.3	N	K	-3	PIK3R3	rs785467
chr1	46427745	46427745	T	C	5	1	M	V	-1	POMGNT1	rs6659553
chr1	46428995	46428995	G	A	10	0.7	L	F	-1	POMGNT1
chr1	46432882	46432882	T	C	7	0.57	K	K	-2	POMGNT1	rs2292487
chr1	46516487	46516487	C	T	9	0.33	A	A	3	RAD54L	rs1048771
chr1	46518751	46518751	C	T	10	0.4	V	I	-2	LRRC41	rs11542623
chr1	46583117	46583117	A	G	12	0.67	T	A	1	NSUN4	rs3737744
chr1	46600043	46600043	A	G	28	0.5	I	V	3	NSUN4	rs9865
chr1	46644573	46644573	T	C	3	1	C	C	2	FAAH	rs324419
chr1	46745281	46745281	C	T	25	0.48	Y	Y	1	DMBX1	rs12567122
chr1	46785951	46785951	T	C	4	1			-	KNCN	rs1258041,rs11801142
chr1	46797041	46797041	G	A	8	0.62	D	D	-3	MKNK1	rs56195429
chr1	46799827	46799827	T	C	8	0.62	E	E	-1	MKNK1	rs55849859
chr1	46851224	46851224	T	C	6	1	A	A	-2	MOBKL2C	rs4660947
chr1	46853252	46853252	C	T	24	0.21	M	I	-1	MOBKL2C	rs11211328
chr1	46853266	46853266	G	A	23	0.22	R	*	-1	MOBKL2C	rs6671527
chr1	46853328	46853328	C	T	21	0.33	R	H	-1	MOBKL2C	rs12029680
chr1	47051762	47051762	C	T	15	0.4	R	W	1	CYP4B1	rs4646487
chr1	47171083	47171083	A	G	16	0.62	F	S	-1	CYP4A11	rs1126742,rs45564940
chr1	47458042	47458042	T	C	4	1	K	K	-2	TAL1	rs927462
chr1	47489776	47489776	A	G	27	1	P	P	-3	STIL	rs2758735
chr1	47615018	47615018	G	A	6	1			+	CMPK1	rs3125648
chr1	48470320	48470320	T	G	8	1	I	M	2	SLC5A9	rs212991
chr1	48537006	48537006	C	T	35	0.51	C	Y	-3	SPATA6	rs72444385,rs1056042
chr1	48997171	48997171	G	T	8	1	R	R	-1	BEND5	rs3820445
chr1	50433998	50433998	C	T	5	1	P	P	2	ELAVL4	rs2480683
chr1	50439102	50439102	C	T	12	1	P	S	3	ELAVL4	rs2494876
chr1	50893786	50893786	T	C	24	0.46	V	V	-1	FAF1	rs11205753
chr1	51646539	51646539	G	A	12	1	Y	Y	-1	EPS15	rs1065754
chr1	52116833	52116833	T	G	16	0.37	R	R	-1	NRD1	rs72901974
chr1	52845042	52845042	T	C	16	1	F	F	1	GPX7	rs1970951
chr1	52926020	52926020	T	C	17	0.47	K	R	-2	C1orf163	rs443751
chr1	53023238	53023238	G	A	31	0.55	G	G	1	ZYG11B	rs6588443
chr1	53308066	53308066	G	A	7	1	R	H	3	PODN	rs1288386
chr1	53309854	53309854	G	A	10	1	T	T	1	PODN	rs1769316
chr1	53317027	53317027	G	A	16	0.25	P	P	3	PODN	rs1288388
chr1	53330858	53330858	A	G	3	1	R	R	-3	SLC1A7	rs1288406
chr1	53565239	53565239	A	C	10	0.4	D	E	-2	LRP8	rs3820198
chr1	53832604	53832604	G	C	6	1	A	G	-1	GLIS1	rs35227000
chr1	54379639	54379639	A	G	6	1	Y	Y	-2	CDCP2	rs671103
chr1	54454508	54454508	G	C	14	1	C	S	1	MRPL37	rs13571
chr1	54839671	54839671	C	T	10	0.6	P	P	3	ACOT11
chr1	54848040	54848040	G	A	5	0.6	A	V	-2	FAM151A	rs1368883
chr1	54854367	54854367	A	C	3	1	V	G	-2	FAM151A
chr1	54954888	54954888	T	A	22	0.59	S	T	1	TTC4	rs1147990
chr1	55024277	55024277	T	C	11	1	E	E	-1	TTC22	rs586462
chr1	55050187	55050187	T	C	8	1	Y	H	1	C1orf177	rs600499
chr1	55230298	55230298	G	A	6	1	A	A	3	TMEM61	rs2500326
chr1	55278256	55278256	C	T	9	0.56	A	V	1	PCSK9	rs11583680
chr1	55295621	55295621	A	G	8	1	Q	Q	1	PCSK9	rs509504
chr1	55296785	55296785	A	G	6	1	V	V	2	PCSK9	rs540796
chr1	55296825	55296825	G	A	5	1	V	I	2	PCSK9	rs562556
chr1	55301775	55301775	G	A	7	1	G	E	1	PCSK9	rs505151
chr1	56982283	56982283	T	C	39	0.38			-	C1orf168	rs1156845
chr1	57187898	57187898	G	A	33	0.45	P	L	-1	C8B	rs12085435
chr1	57195072	57195072	C	T	20	1	G	R	-1	C8B	rs1013579
chr1	57195099	57195099	C	T	19	0.53	E	K	-1	C8B	rs12067507
chr1	59617059	59617059	G	A	15	0.67	P	P	1	FGGY	rs835435
chr1	60143259	60143259	C	T	9	0.33	A	T	-2	CYP2J2
chr1	60239402	60239402	T	C	21	0.48	K	E	-2	C1orf87	rs626251
chr1	61642371	61642371	G	A	20	1	P	P	2	NFIA	rs2236059
chr1	62004619	62004619	C	T	19	1	I	I	1	INADL	rs1286835
chr1	62029624	62029624	A	C	25	0.44	E	A	1	INADL	rs1286823
chr1	62102668	62102668	T	G	34	1	I	M	1	INADL	rs2799627
chr1	62152858	62152858	C	T	13	1	N	N	1	INADL	rs1134766
chr1	62152886	62152886	G	A	13	0.46	G	S	1	INADL	rs1056513
chr1	62228602	62228602	G	A	20	0.4	R	H	2	INADL	rs1134767
chr1	62289271	62289271	G	C	29	1	V	L	1	INADL	rs2498982
chr1	62352411	62352411	G	A	15	0.6	E	E	1	INADL	rs1475563
chr1	62445134	62445134	G	A	27	1	G	G	1	L1TD1	rs2457829
chr1	62445625	62445625	T	C	24	1	V	A	1	L1TD1	rs7542665
chr1	62445813	62445813	G	A	18	1	V	M	1	L1TD1	rs7533274
chr1	62448207	62448207	C	T	19	1	A	A	1	L1TD1	rs4625314
chr1	62448480	62448480	A	G	17	1	E	E	1	L1TD1	rs2481694
chr1	62448679	62448679	C	A	25	0.4	P	T	1	L1TD1	rs11207933
chr1	62448872	62448872	C	T	30	0.47	T	I	1	L1TD1	rs2886644
chr1	62449200	62449200	A	G	26	0.5	K	K	1	L1TD1	rs66958136
chr1	62485812	62485812	C	G	5	1	V	L	-1	KANK4	rs2941679
chr1	62501372	62501372	A	G	5	1	V	A	-1	KANK4	rs2666472
chr1	62501426	62501426	T	C	7	1	H	R	-1	KANK4	rs2258470
chr1	62501449	62501449	T	C	7	1	K	K	-1	KANK4	rs2260581
chr1	62501506	62501506	G	A	8	1	P	P	-1	KANK4	rs2262110
chr1	62506677	62506677	C	T	7	0.86	G	S	-3	KANK4	rs17123306
chr1	62512653	62512653	A	G	11	1	G	G	-2	KANK4	rs12127930
chr1	62513034	62513034	T	C	8	1	P	P	-2	KANK4	rs2666506
chr1	62513037	62513037	T	C	9	1	S	S	-2	KANK4	rs2666507
chr1	63654140	63654140	C	T	16	0.81	S	F	3	ALG6	rs4630153
chr1	63763855	63763855	T	C	32	0.44	D	D	1	EFCAB7	rs217478
chr1	63870020	63870020	C	T	18	0.67	R	C	2	PGM1	rs1126728
chr1	64287967	64287967	C	T	9	0.56	L	L	2	ROR1	rs1772626
chr1	64380917	64380917	G	T	19	1	A	A	2	ROR1	rs2762833
chr1	64397430	64397430	A	G	25	0.44	V	V	2	ROR1	rs6668545
chr1	64415865	64415865	C	T	26	0.46	T	M	1	ROR1	rs7527017
chr1	64886156	64886156	T	C	16	1	M	T	2	CACHD1	rs6588100
chr1	65463049	65463049	G	A	9	0.44	P	P	1	AK3L1	rs4915685
chr1	65848540	65848540	G	C	25	0.52	K	N	2	LEPR	rs8179183
chr1	65874845	65874845	G	A	41	0.44	P	P	1	LEPR	rs1805096
chr1	66603958	66603958	G	A	36	0.36	E	E	1	PDE4B	rs783036
chr1	67008685	67008685	A	T	26	0.5	E	D	3	TCTEX1D1	rs1060575
chr1	67039344	67039344	T	A	41	1	Q	L	-1	INSL5	rs549148
chr1	67163004	67163004	G	C	5	0.8	C	W	-1	WDR78	rs3008858
chr1	67163056	67163056	C	G	5	0.8	G	A	-1	WDR78	rs1886686
chr1	67291122	67291122	C	T	23	0.52	A	T	-1	SLC35D1	rs10157422
chr1	67331327	67331327	C	T	11	1	T	T	-1	C1orf141	rs6588237
chr1	67333544	67333544	C	T	27	1	V	I	-3	C1orf141	rs11208997
chr1	67406400	67406400	G	T	24	1	Q	H	1	IL23R	rs1884444
chr1	67457975	67457975	T	C	15	1	L	P	1	IL23R	rs7530511
chr1	67567907	67567907	T	C	18	1	S	S	2	IL12RB2	rs1495963
chr1	68376174	68376174	C	T	25	0.4	V	I	-1	GPR177	rs983034
chr1	71104086	71104086	A	G	15	1	S	P	-1	PTGER3	rs1409986
chr1	71192087	71192087	C	T	26	0.96			-	PTGER3	rs571705
chr1	71831140	71831140	G	A	18	0.94	T	T	-3	NEGR1	rs1413368
chr1	74442760	74442760	A	G	27	0.89	K	K	2	FPGT	rs12046751
chr1	74581219	74581219	C	T	36	0.44	P	L	2	TNNI3K	rs34521608
chr1	74809400	74809400	C	T	10	1	V	M	-2	C1orf173	rs9326116
chr1	74828007	74828007	T	C	23	0.57	H	R	-2	C1orf173	rs2305549
chr1	74945240	74945240	T	C	20	0.6	E	E	-1	CRYZ	rs17552114
chr1	74963040	74963040	C	T	40	0.4	G	G	-1	CRYZ	rs1051122
chr1	75395204	75395204	C	T	17	1	H	H	1	LHX8	rs941032
chr1	75454099	75454099	T	C	22	1	Q	Q	-2	SLC44A5	rs595009
chr1	75466089	75466089	G	A	27	0.52	R	C	-2	SLC44A5
chr1	75472359	75472359	A	G	38	0.58	I	I	-3	SLC44A5	rs10493565
chr1	75475262	75475262	G	A	25	0.52	L	L	-3	SLC44A5	rs17096508
chr1	75480266	75480266	C	T	33	0.48			-	SLC44A5
chr1	75489513	75489513	C	T	20	0.45	V	V	-3	SLC44A5	rs588098
chr1	75999610	75999610	A	G	27	0.33	V	V	1	ACADM	rs1061337
chr1	76030480	76030480	A	T	14	0.93	A	A	1	RABGGTB	rs12703
chr1	76042048	76042048	G	A	13	0.69	A	T	2	MSH4	rs5745325
chr1	76117299	76117299	A	T	21	0.57	L	L	2	MSH4	rs5745449
chr1	76865768	76865768	C	A	34	1	L	I	3	ST6GALNAC3	rs1184626
chr1	77407536	77407536	G	A	29	1	Y	Y	-3	PIGK	rs1779199
chr1	77532166	77532166	A	G	30	0.53	A	A	2	AK5	rs2815311
chr1	77536130	77536130	G	A	28	0.79	K	K	1	AK5	rs1167206
chr1	77956913	77956913	A	G	13	1	L	L	-3	USP33	rs12142671
chr1	77974333	77974333	G	T	46	1	A	A	-1	USP33	rs2296227
chr1	78357768	78357768	A	G	23	0.57	E	E	2	GIPC2
chr1	82194184	82194184	C	T	37	0.97	P	P	1	LPHN2	rs11163397
chr1	84717577	84717577	A	G	11	1	S	G	1	BXDC5	rs2292191
chr1	84885791	84885791	T	C	19	0.42	A	A	-3	SSX2IP	rs2994949
chr1	84885817	84885817	A	G	17	0.53	C	R	-3	SSX2IP	rs1057746
chr1	85260618	85260618	G	A	25	0.52	L	L	-1	MCOLN3	rs2028304
chr1	85496916	85496916	C	T	20	1	P	P	-1	C1orf52	rs4949926
chr1	86591160	86591160	T	C	21	1	E	E	-1	ODF2L	rs272496
chr1	86592855	86592855	C	T	21	1	E	E	-3	ODF2L	rs1182098
chr1	86610746	86610746	C	T	14	1	V	V	-1	ODF2L	rs421105
chr1	86625209	86625209	A	G	20	1	C	C	-1	ODF2L	rs2390096
chr1	86685853	86685853	C	T	20	1	R	R	1	CLCA2	rs2275001
chr1	86693492	86693492	A	G	49	1	Q	Q	2	CLCA2	rs2390057
chr1	86711718	86711718	C	T	39	1	L	F	1	CLCA1	rs2145412
chr1	86724912	86724912	A	G	12	1	N	S	1	CLCA1	rs2734705
chr1	86731761	86731761	T	C	21	1	M	T	1	CLCA1	rs2791494
chr1	86738007	86738007	T	C	34	0.59	T	T	2	CLCA1	rs1882753
chr1	86873963	86873963	C	G	36	1			+	CLCA3P	rs2292830
chr1	89095570	89095570	G	A	19	1	L	L	-2	GTF2B	rs2794318
chr1	89221978	89221978	T	C	29	0.14	I	M	-1	RBMXL1
chr1	89221987	89221987	T	C	30	0.13	V	V	-1	RBMXL1
chr1	89222022	89222022	T	C	26	0.15	T	A	-1	RBMXL1	rs2893084
chr1	89222071	89222071	C	G	21	0.19	K	N	-1	RBMXL1	rs74100106
chr1	89247406	89247406	A	G	18	0.61	C	R	-2	GBP3	rs17433780
chr1	89247723	89247723	C	T	24	0.46	V	M	-1	GBP3	rs10493821
chr1	89252346	89252346	T	C	22	1			-	GBP3	rs3795543
chr1	89294429	89294429	G	C	41	0.44	A	G	-1	GBP1	rs1048443,rs61746650
chr1	89295234	89295234	G	C	18	1	T	S	-2	GBP1	rs1048425
chr1	89352529	89352529	T	C	10	0.6	S	G	-2	GBP2	rs2230338
chr1	89355278	89355278	G	C	20	0.7	P	A	-2	GBP2	rs1803632
chr1	89410166	89410166	G	A	21	0.57	T	I	-1	GBP7	rs676913
chr1	89424666	89424666	A	T	21	0.33	L	M	-2	GBP4	rs608339
chr1	89424682	89424682	G	A	21	0.43	A	A	-2	GBP4	rs1142887
chr1	89424685	89424685	C	T	21	0.43	M	I	-2	GBP4	rs1142886
chr1	89424690	89424690	A	T	21	0.38	Y	N	-2	GBP4	rs655260
chr1	89504825	89504825	G	A	11	0.36	P	P	-2	GBP5	rs61729628
chr1	89619960	89619960	G	T	17	0.59	A	S	2	GBP6	rs4658359
chr1	89619999	89619999	C	T	19	0.53	L	F	2	GBP6	rs4658360
chr1	89620032	89620032	A	G	17	0.53	M	V	2	GBP6	rs4658146
chr1	89622330	89622330	A	T	25	1	D	V	2	GBP6	rs959460
chr1	89821628	89821628	A	G	22	0.95	P	P	1	LRRC8B	rs36084789
chr1	89951331	89951331	A	G	20	1	D	G	1	LRRC8C	rs474536
chr1	90259000	90259000	T	G	30	0.5	V	V	2	ZNF326	rs2816881
chr1	90265614	90265614	G	A	14	0.43	E	E	1	ZNF326	rs10922744
chr1	91178287	91178287	G	A	32	0.56	T	T	-3	ZNF644	rs41286763
chr1	91554001	91554001	T	G	18	1	I	I	-1	HFM1	rs281992
chr1	91581624	91581624	T	C	10	0.4	S	S	-2	HFM1
chr1	91623841	91623841	T	C	46	0.91	Q	Q	-3	HFM1	rs282026
chr1	91632383	91632383	T	C	30	1	I	V	-2	HFM1	rs282009
chr1	91753035	91753035	A	G	26	0.96	T	T	1	CDC7	rs71821149,rs483532
chr1	91946848	91946848	A	G	14	0.57	T	T	-1	TGFBR3	rs284878
chr1	92035462	92035462	T	C	17	0.41	A	A	-2	TGFBR3	rs1805111,rs2810904,rs58760640
chr1	92201083	92201083	C	A	24	0.46	Q	K	1	BRDT	rs10783071
chr1	92215283	92215283	A	C	40	0.35	K	N	1	BRDT	rs1156281
chr1	92230431	92230431	C	T	20	0.6	P	L	1	BRDT	rs10747493
chr1	92751942	92751942	A	G	7	1	G	G	-1	EVI5	rs6603979
chr1	92862411	92862411	T	C	17	1	Q	Q	-1	EVI5	rs7514716
chr1	92933490	92933490	T	C	28	1	I	V	-1	EVI5	rs2391199
chr1	93353169	93353169	G	C	22	1	C	S	2	MTF2	rs2815427
chr1	93392981	93392981	G	A	35	1	T	I	-1	TMED5	rs1060622
chr1	94243663	94243663	A	G	18	1	I	I	-3	ABCA4	rs1762114
chr1	94316822	94316822	T	C	21	0.33	H	R	-1	ABCA4	rs3112831
chr1	94351136	94351136	T	C	23	1	P	P	-1	ABCA4	rs4847281
chr1	94412035	94412035	C	T	8	1	G	D	-2	ARHGAP29	rs1999272
chr1	94774188	94774188	A	C	23	1	P	P	-3	F3	rs698946
chr1	95102960	95102960	G	A	25	0.48	V	I	3	SLC44A3	rs859098
chr1	95140361	95140361	A	G	38	0.53	Y	Y	-1	CNN3	rs2228344
chr1	97045044	97045044	A	G	30	0.43	L	L	2	PTBP2	rs6699932
chr1	97543508	97543508	C	T	46	0.5	V	I	-2	DPYD	rs1801160
chr1	97937679	97937679	T	C	33	0.42	M	V	-1	DPYD	rs2297595
chr1	98121473	98121473	G	A	17	1	R	C	-1	DPYD	rs1801265
chr1	98937022	98937022	G	A	15	0.53	E	E	2	SNX7	rs6577322,rs56554610
chr1	98998215	98998215	G	A	27	1	E	E	1	SNX7	rs2019213
chr1	100108949	100108949	C	T	10	1	L	L	1	AGL	rs2230306
chr1	100113375	100113375	G	A	22	0.59	R	Q	3	AGL	rs17121464
chr1	100130691	100130691	C	T	27	0.56	P	S	3	AGL	rs3753494
chr1	100348521	100348521	G	A	17	0.59	A	V	-1	SASS6	rs13375867
chr1	100371454	100371454	G	A	10	1	A	T	1	CCDC76	rs472498,rs35216047,rs687513
chr1	100371455	100371455	C	T	10	1	A	V	1	CCDC76	rs35216047,rs687513
chr1	100444648	100444648	T	C	41	0.98	S	G	-1	DBT	rs12021720
chr1	100961236	100961236	C	A	28	0.46	S	*	2	VCAM1
chr1	100976415	100976415	G	A	33	0.97	K	K	2	VCAM1	rs3176879
chr1	101115852	101115852	A	T	30	0.63	T	T	-3	EXTL2	rs2207735
chr1	103126726	103126726	A	G	24	0.5	S	P	-1	COL11A1	rs1676486
chr1	103178480	103178480	G	A	16	0.69	D	D	-1	COL11A1	rs17127270
chr1	103240883	103240883	C	T	19	0.58			-	COL11A1	rs2622875
chr1	103242779	103242779	T	C	29	0.52	P	P	-1	COL11A1
chr1	103264049	103264049	T	G	14	0.71	K	N	-1	COL11A1	rs12731843
chr1	103269380	103269380	A	G	16	0.56	I	I	-1	COL11A1	rs71664966
chr1	108530007	108530007	T	C	28	0.54	K	K	-1	SLC25A24	rs862493
chr1	109070096	109070096	T	C	19	0.37	V	A	2	FNDC7	rs4494160
chr1	109074836	109074836	G	A	22	0.55	G	S	2	FNDC7
chr1	109116906	109116906	G	A	8	0.5	D	N	1	STXBP3
chr1	109164755	109164755	T	C	7	0.71	K	K	-2	C1orf62	rs1333130
chr1	109167809	109167809	C	T	22	0.59	C	Y	-2	C1orf62	rs7522157
chr1	109171438	109171438	G	T	10	1	N	K	-3	C1orf62	rs7551421
chr1	109196087	109196087	T	C	11	0.27	A	A	-1	C1orf62	rs17030016
chr1	109196628	109196628	C	T	17	0.24	S	N	-1	C1orf62	rs1277207
chr1	109287719	109287719	A	G	41	0.56	T	T	-1	CLCC1	rs338466
chr1	109458469	109458469	T	C	5	0.6	H	H	1	KIAA1324	rs667524
chr1	109506141	109506141	A	G	17	1	I	V	1	KIAA1324	rs678238
chr1	109536821	109536821	T	C	10	1	G	G	1	KIAA1324	rs658779
chr1	109536939	109536939	A	C	12	0.92	T	P	1	KIAA1324	rs659543
chr1	109538586	109538586	C	T	14	1	N	N	1	KIAA1324	rs2359246
chr1	109538613	109538613	G	A	15	1	P	P	1	KIAA1324	rs2359245
chr1	109538655	109538655	T	C	13	1	T	T	1	KIAA1324	rs2359244
chr1	109538695	109538695	C	T	11	1	L	L	1	KIAA1324	rs2359243
chr1	109544008	109544008	G	A	6	1	S	S	3	KIAA1324	rs913179
chr1	109547141	109547141	T	C	25	1	L	P	1	KIAA1324	rs1052878
chr1	109595775	109595775	T	C	20	1	S	S	1	CELSR2	rs454107
chr1	109596549	109596549	T	C	19	1	Y	Y	1	CELSR2	rs413380
chr1	109597131	109597131	T	C	21	1	F	F	1	CELSR2	rs437444
chr1	109617699	109617699	A	C	5	1	G	G	2	CELSR2	rs441853
chr1	109638358	109638358	A	G	10	0.7			-	MYBPHL	rs3738777
chr1	109638365	109638365	C	G	10	0.3			-	MYBPHL	rs646335
chr1	109640956	109640956	A	G	5	1	T	T	-1	MYBPHL	rs1278285
chr1	109686214	109686214	A	G	28	0.21	Y	Y	-1	SORT1
chr1	109686298	109686298	T	G	23	1	T	T	-1	SORT1	rs2228604
chr1	109698626	109698626	A	G	34	1	F	F	-1	SORT1	rs11142
chr1	109950497	109950497	C	T	36	1	T	T	-3	GNAT2	rs1799875
chr1	109972419	109972419	T	C	17	1	H	H	1	AMPD2	rs863978
chr1	110003222	110003222	T	C	19	0.95	F	F	1	GSTM4	rs506008
chr1	110012303	110012303	C	G	4	1			+	GSTM2	rs530021
chr1	110034670	110034670	C	T	8	1	D	D	1	GSTM1	rs1056806
chr1	110057598	110057598	A	G	52	0.5			+	GSTM5	rs2479390
chr1	110267989	110267989	T	C	9	1	L	P	2	CSF1	rs1058885
chr1	110268078	110268078	G	A	9	0.33	G	R	2	CSF1	rs2229165
chr1	110268232	110268232	T	C	10	1	F	S	2	CSF1	rs333971
chr1	110268333	110268333	C	A	7	1	R	R	2	CSF1	rs2229166
chr1	110511243	110511243	G	A	7	0.57	A	T	1	SLC6A17	rs35600013,rs12737742
chr1	110539819	110539819	G	A	9	0.56	S	S	2	SLC6A17	rs2784140
chr1	110542415	110542415	C	T	12	0.67	N	N	1	SLC6A17
chr1	110683967	110683967	A	G	8	0.37	E	E	1	RBM15	rs814771
chr1	110751800	110751800	G	A	19	0.53	P	L	-1	HBXIP	rs6698159
chr1	110751962	110751962	C	T	12	0.42	S	N	-1	HBXIP	rs6674775
chr1	110862192	110862192	T	C	8	1	L	L	-1	KCNA10	rs1281175
chr1	110862585	110862585	T	C	17	0.88	E	E	-1	KCNA10	rs1281174
chr1	111532424	111532424	C	T	22	0.55	E	E	-2	DENND2D	rs608881
chr1	111585519	111585519	A	G	12	1	Q	Q	1	CHI3L2	rs2494007
chr1	111663364	111663364	A	G	14	1	I	V	1	CHIA	rs2275253
chr1	111663497	111663497	T	C	15	1	F	S	1	CHIA	rs2275254
chr1	111664475	111664475	T	G	13	1	V	G	2	CHIA	rs2256721
chr1	111758620	111758620	C	G	7	0.71	E	Q	-2	OVGP1	rs7825
chr1	111759040	111759040	T	C	22	0.41	S	G	-2	OVGP1	rs72262440,rs3767609
chr1	111759115	111759115	A	G	13	0.23	S	P	-2	OVGP1	rs3835606,rs56294468
chr1	111759216	111759216	A	G	19	0.53	M	T	-2	OVGP1	rs2485319
chr1	111767814	111767814	C	T	34	0.53	K	K	-3	OVGP1	rs954739
chr1	111820180	111820180	G	A	32	0.66	G	S	1	C1orf162	rs6703267
chr1	111844155	111844155	A	G	45	1	A	A	-3	ADORA3	rs2229155
chr1	112071395	112071395	G	A	12	1	F	F	-1	C1orf183	rs197434
chr1	112793221	112793221	T	C	23	0.48	N	N	1	CTTNBP2NL	rs2256883
chr1	112800750	112800750	G	A	20	1	Q	Q	1	CTTNBP2NL	rs1175641
chr1	112864648	112864648	A	G	15	1	Q	Q	2	WNT2B	rs910697
chr1	113038204	113038204	C	T	12	0.67	G	G	1	MOV10	rs3748656
chr1	113038694	113038694	A	G	22	0.32	T	T	3	MOV10	rs883593
chr1	113042575	113042575	T	C	9	0.33	A	A	1	MOV10	rs2306940
chr1	113056912	113056912	C	T	9	0.89	V	I	-1	PPM1J	rs10857971
chr1	113056979	113056979	C	A	9	0.33	L	F	-1	PPM1J	rs34611728
chr1	113066453	113066453	C	G	11	0.45	T	T	1	FAM19A3	rs35995150
chr1	113258069	113258069	A	T	24	0.58	D	E	-2	SLC16A1	rs1049434
chr1	113458615	113458615	A	C	22	0.91	T	T	2	LRIG2	rs1216793
chr1	114102858	114102858	C	T	16	0.44			-	PHTF1	rs61817589
chr1	114179091	114179091	A	G	9	1	W	R	-2	PTPN22	rs2476601
chr1	114181764	114181764	G	A	18	0.44	S	L	-3	PTPN22	rs61757796
chr1	114226124	114226124	C	T	27	1	D	N	-1	BCL2L15	rs1217381
chr1	114240474	114240474	A	G	29	0.52	L	S	-1	AP4B1	rs1217401
chr1	114306523	114306523	G	A	32	0.56	P	P	2	HIPK1	rs17852555
chr1	114310280	114310280	G	A	16	0.44	A	A	1	HIPK1	rs35061908
chr1	114481833	114481833	G	A	14	0.93	T	I	-3	SYT6	rs41274114
chr1	114749804	114749804	A	G	30	1	I	T	-1	TRIM33	rs6537825
chr1	114749832	114749832	A	G	30	0.6	L	L	-1	TRIM33	rs56056367
chr1	114774952	114774952	T	C	22	0.36	Q	Q	-3	TRIM33	rs12083584
chr1	114931876	114931876	C	T	17	0.47	R	R	-2	DENND2C	rs61000990
chr1	115082128	115082128	A	C	17	0.29	P	P	-2	CSDE1	rs61752481
chr1	115377546	115377546	A	G	29	1	T	A	1	TSHB	rs10776792
chr1	116923653	116923653	T	C	13	0.46	Q	R	-2	IGSF3	rs6703791
chr1	117354083	117354083	T	C	33	0.52	N	N	2	IGSF2	rs7554376
chr1	117361249	117361249	A	G	10	1	M	V	2	IGSF2	rs2249265
chr1	117404483	117404483	C	A	5	1			+	TTF2	rs2244501
chr1	117417802	117417802	T	C	25	0.44			+	TTF2	rs10494196
chr1	117457611	117457611	A	G	8	0.62	M	T	-1	TRIM45	rs1289658
chr1	117967496	117967496	C	T	11	0.45	N	N	1	FAM46C	rs1627787
chr1	117967619	117967619	C	T	13	0.38	I	I	1	FAM46C	rs2884587
chr1	118336715	118336715	G	A	12	0.42	P	L	-1	SPAG17
chr1	118367476	118367476	G	A	29	0.41	P	L	-1	SPAG17	rs10923472
chr1	118384931	118384931	G	A	36	0.61	Y	Y	-1	SPAG17	rs10923477
chr1	118445953	118445953	A	G	11	0.36	N	N	-1	SPAG17	rs10754367
chr1	118446047	118446047	T	A	9	0.33	E	V	-1	SPAG17	rs17185492
chr1	119855731	119855731	C	T	13	0.31	V	V	2	HSD3B1	rs6200
chr1	119855738	119855738	A	G	12	0.42	I	V	2	HSD3B1	rs6201
chr1	119855773	119855773	T	A	11	0.45	G	G	2	HSD3B1	rs6202
chr1	119858525	119858525	T	C	16	0.69	F	L	2	HSD3B1	rs6205
chr1	120238274	120238274	T	C	17	0.53	T	A	-1	ADAM30	rs35273427
chr1	120239241	120239241	G	A	32	0.53	D	D	-1	ADAM30	rs2793823
chr1	120239407	120239407	A	G	36	0.67	L	P	-1	ADAM30	rs2641348
chr1	120259527	120259527	A	T	9	0.44	G	G	-1	NOTCH2	rs6685892
chr1	120374070	120374070	T	C	21	0.43	N	S	-2	NOTCH2	rs61788900
chr1	120374095	120374095	C	T	21	0.38	E	K	-2	NOTCH2	rs61788901
chr1	120413487	120413487	G	C	8	0.5	C	W	-1	NOTCH2	rs11810554
chr1	120413529	120413529	G	A	5	0.6	R	R	-1	NOTCH2	rs4021006
chr1	143563833	143563833	T	C	10	0.6	P	P	-1	PDE4DIP	rs1616066
chr1	143565885	143565885	A	G	14	0.29	I	I	-1	PDE4DIP	rs833192
chr1	143565894	143565894	T	C	16	0.5	E	E	-1	PDE4DIP	rs3851872
chr1	143565938	143565938	T	C	15	0.27	T	A	-1	PDE4DIP
chr1	143565951	143565951	G	T	15	0.27	L	L	-1	PDE4DIP
chr1	143575500	143575500	G	A	10	0.3	N	N	-2	PDE4DIP
chr1	143577207	143577207	G	T	21	0.48	D	E	-2	PDE4DIP	rs1613780
chr1	143586117	143586117	T	C	10	0.6	E	E	-3	PDE4DIP	rs1610774
chr1	143586172	143586172	T	C	6	0.5	H	R	-3	PDE4DIP	rs1778155
chr1	143587336	143587336	G	C	28	0.14	L	L	-2	PDE4DIP	rs71664005
chr1	143588533	143588533	C	T	9	0.33	R	Q	-3	PDE4DIP	rs2762875
chr1	143590621	143590621	A	G	15	1	W	R	-2	PDE4DIP	rs2798901
chr1	143590732	143590732	T	C	13	0.69	K	E	-2	PDE4DIP	rs1747958
chr1	143590842	143590842	G	C	13	0.23	T	R	-2	PDE4DIP
chr1	143592189	143592189	T	C	14	0.21	K	E	-2	PDE4DIP	rs12568796
chr1	143593938	143593938	A	G	22	0.5	I	I	-3	PDE4DIP	rs1699836
chr1	143594180	143594180	C	T	24	0.29	A	T	-3	PDE4DIP	rs1698647
chr1	143597554	143597554	A	T	12	0.33	F	I	-1	PDE4DIP	rs1698624
chr1	143621313	143621313	G	A	40	0.3	D	D	-2	PDE4DIP	rs638260
chr1	143623510	143623510	A	G	26	1	C	R	-1	PDE4DIP	rs1628172
chr1	143626918	143626918	G	A	31	0.42	R	*	-1	PDE4DIP	rs1778111
chr1	143626981	143626981	G	A	25	0.24	L	L	-1	PDE4DIP	rs1778112,rs66512216
chr1	143628105	143628105	C	G	44	0.43	S	T	-1	PDE4DIP	rs1747930
chr1	143628903	143628903	A	G	32	0.34	L	L	-1	PDE4DIP	rs1698682
chr1	143629198	143629198	T	C	29	0.28	H	R	-1	PDE4DIP	rs1698681
chr1	143630314	143630314	T	A	17	0.71	E	V	-1	PDE4DIP	rs1061308,rs17425009
chr1	143633281	143633281	G	A	41	0.22	L	L	-1	PDE4DIP	rs71664015
chr1	143633940	143633940	G	A	46	0.28	S	L	-1	PDE4DIP	rs60587798,rs1359300
chr1	143641953	143641953	C	A	28	0.46	P	P	-1	PDE4DIP	rs2762867
chr1	143642297	143642297	T	C	31	0.45	K	E	-1	PDE4DIP	rs2147326
chr1	143642687	143642687	C	T	32	0.44	A	T	-1	PDE4DIP	rs2762745
chr1	143642749	143642749	G	A	31	0.52	A	V	-1	PDE4DIP	rs2798893
chr1	143642818	143642818	A	T	27	0.15	L	Q	-1	PDE4DIP	rs41315685
chr1	143666645	143666645	A	G	21	0.24	I	T	-1	PDE4DIP	rs67968295,rs573724
chr1	143706015	143706015	C	A	17	0.53	R	L	-1	PDE4DIP	rs1664022
chr1	143984659	143984659	A	G	37	0.27	R	R	3	NOTCH2NL	rs10910778
chr1	143984702	143984702	T	C	45	0.33	S	P	3	NOTCH2NL	rs10910779
chr1	143984788	143984788	A	G	37	0.3	Q	Q	3	NOTCH2NL	rs10909218
chr1	143992765	143992765	C	T	22	0.14	P	L	2	NOTCH2NL	rs3927729
chr1	143992900	143992900	C	T	31	0.29	T	I	2	NOTCH2NL	rs8002
chr1	143992970	143992970	C	A	35	0.11	S	R	2	NOTCH2NL	rs12120756
chr1	144243906	144243906	T	C	24	1	F	F	1	ITGA10	rs1328584
chr1	144247439	144247439	G	A	10	0.5	R	Q	2	ITGA10	rs2274616
chr1	144251152	144251152	G	C	9	0.44	R	T	1	ITGA10	rs61757095
chr1	144272951	144272951	C	T	7	1	P	S	1	ANKRD35	rs6670984
chr1	144274238	144274238	T	C	8	1	L	L	1	ANKRD35	rs10910824
chr1	145139530	145139530	C	T	24	1	P	P	-3	FMO5	rs72492097,rs894469
chr1	145218406	145218406	A	C	11	1	I	I	1	CHD1L	rs7547279
chr1	145233773	145233773	G	T	20	1	A	S	3	CHD1L	rs4950394
chr1	145557515	145557515	C	T	18	0.61	N	N	1	BCL9	rs61751615
chr1	145558596	145558596	C	T	14	0.29	P	S	1	BCL9	rs3820129
chr1	145585897	145585897	G	A	15	0.6	H	H	-1	ACP6	rs1344
chr1	145588601	145588601	C	T	9	1	V	M	-3	ACP6	rs6593795
chr1	145590934	145590934	T	G	12	1	R	R	-1	ACP6	rs2153463
chr1	146477535	146477535	G	A	12	0.25	R	C	-3	NBPF14	rs72318189,rs71643566,rs71787255,rs17433673,rs71244860
chr1	148173037	148173037	T	C	13	0.23	M	V	-1	MTMR11	rs11205303
chr1	148465747	148465747	G	T	13	0.38	G	G	-2	ANP32E	rs7522034
chr1	148792668	148792668	G	C	6	0.83	A	P	3	ADAMTSL4	rs41317515
chr1	148797632	148797632	T	C	7	1	N	N	1	ADAMTSL4	rs10888382
chr1	148797674	148797674	G	A	7	1	P	P	1	ADAMTSL4	rs10749657
chr1	148797794	148797794	C	T	5	1	H	H	1	ADAMTSL4	rs10749658
chr1	148945657	148945657	G	A	14	0.43	T	I	-2	HORMAD1	rs1336900
chr1	148994163	148994163	G	A	34	0.41	R	W	-1	CTSS	rs2230061
chr1	149038327	149038327	T	C	26	1	A	A	-2	CTSK	rs71756531,rs36233679,rs10788796
chr1	149075513	149075513	C	G	26	0.58	V	V	-1	ARNT	rs2228099
chr1	149206981	149206981	G	T	19	0.47			-	LASS2	rs6656535,rs6681742,rs59988025
chr1	149206982	149206982	C	T	19	0.47			-	LASS2	rs6681742,rs59988025
chr1	149226974	149226974	A	C	13	0.54	A	A	1	ANXA9	rs7532008,rs17850000
chr1	149237201	149237201	G	T	11	1	T	K	-1	FAM63A	rs2925741
chr1	149266361	149266361	A	G	11	0.82	K	K	2	PRUNE	rs11204762
chr1	149273163	149273163	C	A	10	1	G	G	1	PRUNE	rs3738476
chr1	149285804	149285804	A	G	6	1			+	BNIPL	rs6587553
chr1	149372448	149372448	C	G	4	0.75	P	P	-2	SEMA6C	rs4971006
chr1	149374761	149374761	T	G	12	0.83	T	P	-3	SEMA6C	rs4971007
chr1	149475687	149475687	C	T	16	1	Y	Y	1	PIP5K1A	rs12407426
chr1	149505675	149505675	T	C	6	1	S	S	2	PSMD4	rs10749661
chr1	149554796	149554796	G	A	11	1	D	D	-3	PI4KB	rs1056847
chr1	149555015	149555015	A	G	13	1	D	D	-3	PI4KB	rs1752379
chr1	149582785	149582785	G	A	8	1	L	L	-1	RFX5	rs1752386
chr1	149638762	149638762	G	A	6	1	P	P	1	PSMB4	rs71656982,rs7172
chr1	150086922	150086922	G	C	13	1	L	V	-3	THEM5	rs6587624
chr1	150086948	150086948	T	C	12	1	D	G	-3	THEM5	rs6587625
chr1	150129285	150129285	G	A	23	0.48			-	THEM4	rs1060870
chr1	150134184	150134184	G	A	18	1	D	D	-1	THEM4	rs3762427
chr1	150148509	150148509	A	C	5	1	L	R	-1	THEM4	rs3748805
chr1	150452374	150452374	G	A	5	0.8	Y	Y	-1	HRNR	rs71783970,rs12729662
chr1	150459311	150459311	T	C	4	1	E	G	-1	HRNR	rs6587648
chr1	150459745	150459745	G	T	5	0.6	G	G	-1	HRNR	rs6587651
chr1	150460168	150460168	A	G	15	0.6	H	H	-1	HRNR	rs7535536
chr1	150460171	150460171	G	A	15	1	S	S	-1	HRNR	rs6587653
chr1	150460475	150460475	C	T	19	0.58	R	H	-1	HRNR	rs11204937
chr1	150545313	150545313	C	A	8	0.62	V	V	-1	FLG	rs71582232,rs71585893,rs71260063
chr1	150546353	150546353	C	T	6	0.5	G	R	-1	FLG	rs71582232,rs71585893,rs71682379,rs71770072,rs3126072
chr1	150546465	150546465	G	C	6	0.5	H	Q	-1	FLG	rs71582232,rs71585893,rs71682379,rs3126074
chr1	150546544	150546544	A	G	6	0.5	L	S	-1	FLG	rs71582232,rs71585893,rs71682379,rs55650366
chr1	150546656	150546656	T	C	5	0.6	K	E	-1	FLG	rs71582232,rs71585893,rs71682379,rs71625200
chr1	150546794	150546794	C	G	4	0.75	E	Q	-1	FLG	rs71582232,rs71585893,rs71682379,rs71625201
chr1	150547406	150547406	A	G	7	0.43	Y	H	-1	FLG	rs71816302,rs72392697,rs2184953
chr1	150547488	150547488	A	G	8	0.62	S	S	-1	FLG	rs71816302,rs72392697,rs2184954
chr1	150547663	150547663	G	A	13	0.31	A	V	-1	FLG	rs71816302,rs72392697,rs7522925
chr1	150548935	150548935	C	T	7	0.71	R	H	-1	FLG	rs71816302,rs72392697,rs12407807
chr1	150549114	150549114	C	T	7	0.43	E	E	-1	FLG	rs71816302,rs72392697
chr1	150549891	150549891	T	A	6	0.67	A	A	-1	FLG	rs71816302,rs72392697,rs11581451
chr1	150550486	150550486	G	C	7	0.57	A	G	-1	FLG	rs71816302,rs58001094
chr1	150550599	150550599	A	G	6	0.83			-1	FLG	rs71816302,rs66831674
chr1	150551478	150551478	A	G	10	0.8	D	D	-1	FLG	rs3120653
chr1	150551723	150551723	C	T	8	0.62	E	K	-1	FLG	rs74129461
chr1	150552554	150552554	G	A	7	0.57	P	S	-1	FLG	rs11584340
chr1	150552626	150552626	T	C	5	0.6	T	A	-1	FLG	rs2011331,rs74129466
chr1	150552656	150552656	C	T	6	0.5	G	R	-1	FLG	rs11588170
chr1	150552750	150552750	A	G	7	0.57	R	R	-1	FLG	rs11582620
chr1	150589756	150589756	G	T	28	0.43	S	*	-1	FLG2	rs12568784
chr1	150594093	150594093	C	T	10	0.3	Q	Q	-1	FLG2	rs71775880
chr1	150594133	150594133	T	C	9	0.33	H	R	-1	FLG2	rs71775880
chr1	150596059	150596059	C	T	23	0.57	R	Q	-1	FLG2	rs2282303
chr1	150597864	150597864	G	A	28	0.5	L	F	-1	FLG2	rs3818831
chr1	150750753	150750753	G	A	11	0.36	C	Y	1	LCE5A	rs2105117
chr1	150998730	150998730	A	T	7	0.43	Q	H	1	KPRP	rs17612167
chr1	151015715	151015715	C	T	7	0.71	R	W	1	LCE1F	rs41268480
chr1	151224456	151224456	C	A	16	0.44	H	Q	1	SPRR1A	rs1611762
chr1	151224511	151224511	G	A	13	0.46	V	I	1	SPRR1A	rs1611764
chr1	151242339	151242339	C	T	28	0.32	G	G	1	SPRR3	rs28989168,rs63405761
chr1	151242363	151242363	T	A	25	0.36	G	G	1	SPRR3	rs17851565
chr1	151242411	151242411	T	C	19	0.16	G	G	1	SPRR3
chr1	151242413	151242413	G	A	19	0.16	C	Y	1	SPRR3
chr1	151242414	151242414	T	C	19	0.16	C	C	1	SPRR3
chr1	151242453	151242453	A	G	20	0.5	E	E	1	SPRR3	rs66616552,rs1970328
chr1	151242565	151242565	C	G	16	0.56	L	V	1	SPRR3	rs1055935
chr1	151271472	151271472	T	C	17	0.47	P	P	1	SPRR1B	rs3795381
chr1	151271477	151271477	C	T	17	0.47	T	I	1	SPRR1B	rs3795382
chr1	151271607	151271607	C	T	18	0.28	P	P	1	SPRR1B	rs12195
chr1	151580777	151580777	C	A	21	1	G	V	-2	PGLYRP4	rs3006448
chr1	151582203	151582203	A	G	21	1	F	F	-3	PGLYRP4	rs3014863
chr1	151586996	151586996	T	G	4	1	I	L	-1	PGLYRP4	rs3006458
chr1	151657242	151657242	C	T	44	0.59	Y	Y	1	S100A7A
chr1	151698030	151698030	C	G	50	1	E	D	-1	S100A7	rs3014837
chr1	151776516	151776516	A	G	12	0.58	D	D	-1	S100A5	rs2248745
chr1	151783796	151783796	T	C	14	0.64	E	E	-1	S100A4	rs1050923
chr1	151786827	151786827	G	A	11	0.45	H	H	-1	S100A3	rs41265164
chr1	151786859	151786859	G	A	10	0.4	R	C	-1	S100A3
chr1	151800651	151800651	C	T	19	0.37	S	N	-1	S100A2	rs1047325
chr1	151854964	151854964	C	T	9	0.67			-	S100A14	rs11548103
chr1	152014471	152014471	G	A	9	0.44	Q	Q	1	SLC27A3
chr1	152192702	152192702	T	C	10	0.4	M	V	-3	CRTC2	rs11264680
chr1	152493980	152493980	A	G	8	0.37	Q	Q	1	UBAP2L
chr1	152583777	152583777	C	T	16	0.44	S	S	3	ATP8B2	rs1194587
chr1	152668303	152668303	G	A	11	0.36	A	A	2	IL6R	rs8192282
chr1	152693594	152693594	A	C	9	0.33	D	A	2	IL6R	rs2228145
chr1	152783195	152783195	T	C	5	1	A	A	3	TDRD10	rs6678164
chr1	152828549	152828549	C	T	17	0.53	V	V	-2	ADAR	rs1127309
chr1	152840591	152840591	T	C	16	0.31	K	R	-1	ADAR	rs2229857
chr1	152841444	152841444	T	C	14	1	R	G	-1	ADAR	rs1466731
chr1	152841664	152841664	C	T	20	1	R	R	-1	ADAR	rs1802645
chr1	153171464	153171464	T	C	22	0.32	E	E	-3	PMVK	rs1891805,rs34215800
chr1	153185704	153185704	C	T	10	0.6	G	D	-1	PBXIP1	rs2061690
chr1	153207897	153207897	C	A	8	0.62	A	S	-3	SHC1
chr1	153254150	153254150	C	T	13	0.54	I	I	1	ZBTB7B	rs11264295
chr1	153272715	153272715	A	G	17	0.35	G	G	-1	DCST2	rs10908453
chr1	153273623	153273623	C	T	13	0.69	L	L	2	DCST1	rs6680600
chr1	153280501	153280501	G	T	10	0.6	S	I	1	DCST1
chr1	153286334	153286334	A	C	12	0.33	M	L	2	DCST1	rs11264300
chr1	153299932	153299932	G	A	12	0.33	K	K	3	ADAM15	rs11589479
chr1	153372851	153372851	A	T	14	0.36	D	V	2	EFNA1	rs4745
chr1	153416342	153416342	G	A	10	0.6	T	T	1	TRIM46	rs3814316
chr1	153428691	153428691	C	T	12	0.67	T	T	-2	MUC1	rs4072037
chr1	153675259	153675259	T	C	18	1	T	A	-2	ASH1L	rs4971053,rs61732805
chr1	153718394	153718394	T	C	41	0.56	V	V	-1	ASH1L
chr1	154104489	154104489	G	C	12	1	Q	H	2	SYT11	rs822522
chr1	154104891	154104891	T	C	23	1	H	H	2	SYT11	rs822521
chr1	154170801	154170801	T	C	8	1			-	KIAA0907	rs2275079
chr1	154179110	154179110	T	C	6	1	L	S	1	RXFP4	rs2152051
chr1	154374158	154374158	C	T	7	0.71	H	H	1	LMNA	rs4641,rs71792097
chr1	154412842	154412842	C	T	9	0.33	P	P	2	SEMA4A	rs12401573
chr1	154468797	154468797	A	G	24	1	Q	R	3	PMF1	rs1052053
chr1	154472745	154472745	G	A	8	0.5	M	I	3	PMF1	rs1052067
chr1	154472779	154472779	C	T	8	0.5	R	W	3	PMF1	rs62001898
chr1	154499813	154499813	C	T	12	0.5	A	A	-2	SMG5	rs2273833
chr1	154530564	154530564	T	C	7	0.43	I	V	-1	C1orf85	rs10908495
chr1	154530624	154530624	G	A	11	0.64	P	S	-1	C1orf85	rs10908496
chr1	154717343	154717343	G	A	12	0.67	P	P	-1	MEF2D	rs1185700
chr1	154717364	154717364	G	A	13	0.31	N	N	-1	MEF2D	rs1925950
chr1	154766593	154766593	T	C	7	0.43	L	L	-1	IQGAP3	rs1171566
chr1	154793011	154793011	C	G	18	0.56	V	L	-2	IQGAP3	rs11264498
chr1	154793068	154793068	T	C	11	1	R	G	-2	IQGAP3	rs2488269
chr1	154799601	154799601	T	C	11	1	Q	Q	-2	IQGAP3	rs1171547
chr1	154802845	154802845	G	C	14	1	P	P	-3	IQGAP3	rs2066377
chr1	154802875	154802875	T	C	13	1	L	L	-3	IQGAP3	rs947662
chr1	154830350	154830350	A	C	12	1	I	I	2	APOA1BP	rs6427322
chr1	154830437	154830437	G	A	11	1	E	E	2	APOA1BP	rs6668178
chr1	154830476	154830476	C	T	11	1	T	T	2	APOA1BP	rs942963
chr1	154906260	154906260	G	A	8	0.75	A	A	-2	NES	rs11549292
chr1	154906377	154906377	G	A	8	1	S	S	-2	NES	rs11582300
chr1	154906780	154906780	G	A	6	1	P	L	-2	NES	rs3748570
chr1	154906932	154906932	C	T	5	0.8	T	T	-2	NES	rs3748571
chr1	154907302	154907302	G	A	10	1	P	L	-2	NES	rs2886443
chr1	154972217	154972217	G	C	8	1	R	P	1	C1orf66	rs4311877
chr1	154980136	154980136	C	T	4	1	E	E	-1	HDGF	rs4437869
chr1	155051606	155051606	T	C	7	1	N	S	-1	SH2D2A	rs926103
chr1	155115619	155115619	C	T	8	0.5	A	A	3	NTRK1	rs6337
chr1	155149620	155149620	G	C	13	0.23	P	P	2	PEAR1	rs822441
chr1	155150170	155150170	A	G	10	0.6	N	D	2	PEAR1	rs12137505
chr1	155173705	155173705	T	C	7	1	H	R	-2	ARHGEF11	rs945508
chr1	155173739	155173739	T	C	4	1	S	G	-2	ARHGEF11	rs868188,rs63387061
chr1	155220820	155220820	T	C	21	0.14	D	G	-2	ARHGEF11
chr1	155756140	155756140	T	G	10	0.7			-	FCRL5	rs1332714
chr1	155775506	155775506	C	T	5	1	V	I	-2	FCRL5	rs6427384
chr1	155775649	155775649	C	T	7	1	G	D	-2	FCRL5	rs2012199
chr1	155780721	155780721	A	G	13	0.92	Y	H	-2	FCRL5	rs6679793
chr1	156003894	156003894	T	A	14	0.29	R	W	-2	FCRL2
chr1	156038504	156038504	C	T	11	0.45	P	P	-2	FCRL1	rs4971154
chr1	156491528	156491528	C	T	14	0.29	T	I	2	CD1A	rs2269714
chr1	156491643	156491643	C	G	15	0.47	C	W	2	CD1A	rs2269715
chr1	156635165	156635165	A	G	13	1	V	A	-1	OR10T2	rs34465440
chr1	156635470	156635470	T	C	22	1	I	M	-1	OR10T2	rs6662382
chr1	156635588	156635588	C	T	18	1	C	Y	-1	OR10T2	rs61818749
chr1	156635598	156635598	A	G	17	1	F	L	-1	OR10T2	rs61818750
chr1	156635688	156635688	A	G	16	1	F	L	-1	OR10T2	rs41488350
chr1	156716938	156716938	A	G	32	0.59	E	G	1	OR10R2	rs6679056
chr1	156717006	156717006	C	T	31	0.48	L	F	1	OR10R2	rs1418843
chr1	156783766	156783766	C	T	27	0.33	V	I	-1	OR6Y1	rs41273491
chr1	156783977	156783977	G	A	31	0.48	H	H	-1	OR6Y1	rs16840314
chr1	156815888	156815888	G	A	28	0.43	I	I	-1	OR10X1	rs863360
chr1	156816044	156816044	C	T	27	0.37	T	T	-1	OR10X1	rs863361
chr1	156816116	156816116	C	T	23	0.35	W	*	-1	OR10X1	rs863362
chr1	156816135	156816135	A	G	23	0.35	I	T	-1	OR10X1	rs863363
chr1	156843733	156843733	A	C	11	0.45	N	T	1	OR10Z1	rs857685
chr1	156843791	156843791	A	T	7	0.43	G	G	1	OR10Z1	rs2427808
chr1	156953787	156953787	G	A	19	0.58	P	L	-1	OR6K3	rs28568406
chr1	156953848	156953848	G	A	16	0.56	P	S	-1	OR6K3	rs857703
chr1	156991704	156991704	C	T	24	0.5	R	C	1	OR6K6	rs16841001
chr1	157002219	157002219	C	T	8	0.62	R	H	-1	OR6N1	rs857824
chr1	157002839	157002839	G	A	19	1	L	L	-1	OR6N1	rs6666753
chr1	157080443	157080443	A	G	19	0.47	P	P	1	MNDA	rs857870
chr1	157256871	157256871	A	G	31	0.42	Q	Q	1	IFI16	rs1057024
chr1	157269001	157269001	C	A	28	0.39	R	S	1	IFI16	rs1057027
chr1	157269013	157269013	T	A	29	0.38	Y	N	1	IFI16	rs1057028
chr1	157291292	157291292	A	T	22	0.45	T	S	1	IFI16	rs6940
chr1	157433410	157433410	C	G	21	0.24	T	T	3	CADM3
chr1	157436265	157436265	T	C	9	0.89	L	L	2	CADM3	rs862999,rs3027002
chr1	157437273	157437273	G	A	9	0.44	T	T	2	CADM3	rs35256099
chr1	157676358	157676358	G	T	20	1	M	I	1	OR10J1	rs10908722
chr1	157676481	157676481	A	G	20	1	I	M	1	OR10J1	rs12048482
chr1	157771921	157771921	C	T	19	1	P	P	-1	OR10J5	rs4656837
chr1	157824882	157824882	A	G	21	0.57	V	V	2	APCS	rs2808661
chr1	158052049	158052049	A	G	11	0.27	S	G	1	FCRL6	rs4443889
chr1	158069307	158069307	G	A	10	0.6	V	M	2	SLAMF8	rs3795331
chr1	158117025	158117025	C	G	15	0.47	L	L	-1	CCDC19	rs7550537
chr1	158164724	158164724	A	G	6	0.67	S	S	-3	IGSF9	rs3747615,rs34749866
chr1	158189735	158189735	T	G	12	1	I	L	-2	SLAMF9	rs2789417
chr1	158391499	158391499	G	A	18	1	G	D	1	ATP1A4	rs6427504
chr1	158402974	158402974	G	A	12	1	A	A	1	ATP1A4	rs7529215
chr1	158407785	158407785	A	G	16	0.31	N	D	1	ATP1A4
chr1	158407820	158407820	C	T	15	1	Y	Y	1	ATP1A4	rs625549
chr1	158570040	158570040	G	A	39	1	N	N	-1	COPA	rs1802778
chr1	158660529	158660529	A	G	14	1	K	K	3	VANGL2	rs12086448
chr1	158661561	158661561	A	C	10	0.5	G	G	1	VANGL2	rs17380127
chr1	158661627	158661627	G	A	8	0.62	P	P	1	VANGL2	rs17380141
chr1	158847173	158847173	G	T	16	0.25	P	T	-1	SLAMF1	rs3796504
chr1	159060066	159060066	A	G	17	0.94	V	V	2	LY9	rs474131
chr1	159060184	159060184	A	G	16	1	M	V	2	LY9	rs509749
chr1	159118450	159118450	A	T	10	1	V	D	-2	ITLN1	rs2274907
chr1	159118518	159118518	G	A	12	1	H	H	-2	ITLN1	rs2274908,rs55974765
chr1	159187590	159187590	C	T	28	0.5	R	H	-2	ITLN2	rs6680969
chr1	159237770	159237770	A	G	12	1			-	F11R	rs790055
chr1	159285664	159285664	G	C	13	0.54	L	V	-1	ARHGAP30	rs3813609,rs17854840
chr1	159335460	159335460	A	C	21	0.52	S	R	1	KLHDC9	rs11576830
chr1	159336168	159336168	G	A	10	0.6	A	T	1	KLHDC9	rs1128750
chr1	159429661	159429661	T	C	3	1	Q	R	-2	ADAMTS4	rs4233367
chr1	159434628	159434628	C	T	8	0.37	S	S	-1	ADAMTS4	rs33941127
chr1	159450140	159450140	C	T	18	0.39	A	A	1	NDUFS2	rs1136207
chr1	159746369	159746369	A	G	25	1	H	R	2	FCGR2A	rs1801274
chr1	159762509	159762509	T	C	5	1	T	T	1	HSPA6	rs404508
chr1	159781166	159781166	A	C	14	1	F	V	-2	FCGR3A	rs396991
chr1	159949760	159949760	G	A	14	0.71	R	Q	2	FCRLA	rs11746
chr1	159962263	159962263	G	T	9	1	A	A	2	FCRLB	rs7520519
chr1	159988331	159988331	C	T	27	1	Y	Y	3	DUSP12	rs1063178
chr1	160018365	160018365	A	G	19	0.37	M	V	1	ATF6	rs1058405
chr1	160194951	160194951	A	G	17	1	S	S	2	ATF6	rs9482
chr1	160234305	160234305	A	G	8	1	W	R	-2	OLFML2B	rs2499836
chr1	160242858	160242858	A	G	12	0.58	N	N	-1	OLFML2B	rs12022536
chr1	160610726	160610726	C	T	8	0.5	R	R	-2	C1orf111	rs2282397
chr1	160611715	160611715	G	A	9	1	A	V	-2	C1orf111	rs164181
chr1	160633695	160633695	C	T	15	0.4	*	*	-1	SH2D1B	rs17852003
chr1	161575843	161575843	A	T	27	1	G	G	3	NUF2	rs66554391,rs1509022
chr1	162795744	162795744	G	A	3	1	G	S	1	PBX1	rs2275558
chr1	163439840	163439840	A	G	13	1	D	D	-2	LMX1A	rs1354509
chr1	163485416	163485416	G	A	29	0.52	L	L	-3	LMX1A	rs10753668
chr1	163918897	163918897	A	G	34	1	I	I	-1	ALDH9A1	rs1143659
chr1	166084263	166084263	A	G	11	0.45	G	G	-2	ADCY10	rs203795
chr1	166106202	166106202	G	A	23	0.48	V	V	-2	ADCY10	rs67878347
chr1	166116038	166116038	A	G	14	0.71	G	G	-3	ADCY10	rs203849
chr1	166135401	166135401	G	A	35	0.11	R	C	-2	ADCY10
chr1	166240600	166240600	C	T	12	0.75	D	D	2	DCAF6	rs1060041
chr1	166280474	166280474	T	C	40	0.42	V	A	2	DCAF6	rs11558511
chr1	166777908	166777908	T	C	20	0.5	P	P	-2	XCL2	rs4282797
chr1	166777945	166777945	C	T	19	0.47	R	K	-2	XCL2	rs4501820
chr1	166777949	166777949	G	C	19	0.47	H	D	-2	XCL2	rs4301615
chr1	166815986	166815986	G	A	19	0.53	P	P	2	XCL1
chr1	166964797	166964797	C	T	21	0.29	T	T	-1	DPT	rs1052591
chr1	167612492	167612492	A	G	35	0.54	Q	R	2	BLZF1	rs1028180
chr1	167750185	167750185	T	C	12	0.42	D	G	-1	F5	rs6027
chr1	167765599	167765599	T	C	29	0.52	M	V	-1	F5	rs6030
chr1	167778502	167778502	T	G	20	0.55	N	T	-2	F5	rs6018
chr1	167778663	167778663	T	C	21	0.43	E	E	-2	F5	rs6024
chr1	167780207	167780207	G	T	25	0.6	T	T	-2	F5	rs6037
chr1	167782350	167782350	C	T	27	0.41	E	E	-1	F5	rs6036
chr1	167785673	167785673	T	C	19	1	Q	R	-2	F5	rs6025
chr1	167786518	167786518	G	A	19	0.47	N	N	-1	F5	rs6015
chr1	167788477	167788477	A	G	21	0.43	M	T	-3	F5	rs6033
chr1	167796450	167796450	C	A	21	0.33	S	S	-2	F5	rs6022
chr1	167796597	167796597	C	T	21	0.52	A	A	-2	F5	rs6029
chr1	167829528	167829528	C	T	18	0.61	T	T	-2	SELP	rs6128
chr1	167832937	167832937	C	T	31	0.55	D	N	-2	SELP	rs6127
chr1	167847509	167847509	C	T	16	0.56	S	N	-2	SELP	rs6131
chr1	167965413	167965413	A	G	18	0.56	N	N	-2	SELE	rs5363
chr1	167967684	167967684	T	G	26	0.54	S	R	-2	SELE	rs5361
chr1	167968525	167968525	T	C	31	0.39	E	E	-2	SELE	rs1800016
chr1	167968528	167968528	T	C	31	0.39	T	T	-2	SELE	rs1800015
chr1	167969329	167969329	G	A	43	0.4			-	SELE	rs932307
chr1	167969396	167969396	C	A	37	0.41			-	SELE	rs1805193
chr1	168029431	168029431	T	G	11	0.36	E	D	-1	C1orf156	rs10489177
chr1	168090342	168090342	T	C	25	1	Q	R	-2	SCYL3	rs4656197
chr1	168768009	168768009	A	C	6	1	G	G	1	GORAB	rs7531125
chr1	168788000	168788000	G	A	27	0.44	E	K	3	GORAB	rs913257
chr1	169343559	169343559	C	T	22	0.41	S	S	1	FMO3	rs1800822,rs72549325
chr1	169435208	169435208	C	T	22	1	S	L	2	FMO2	rs2020862,rs2020861
chr1	169435209	169435209	A	G	22	1	S	S	2	FMO2	rs2020861
chr1	169441155	169441155	A	G	25	1	E	G	3	FMO2	rs2020863
chr1	169516668	169516668	C	T	28	0.43	T	T	1	FMO1	rs742350
chr1	169518911	169518911	A	G	21	0.48	V	V	2	FMO1	rs1126692
chr1	169753536	169753536	G	A	13	0.31	A	T	2	BAT2D1	rs10913157
chr1	169757948	169757948	A	G	18	0.44	Q	Q	1	BAT2D1
chr1	169775951	169775951	G	A	44	0.43	A	T	3	BAT2D1	rs760644
chr1	169777663	169777663	C	G	27	0.37	S	S	3	BAT2D1	rs1687064
chr1	169781355	169781355	C	G	26	0.69	S	C	3	BAT2D1	rs235468
chr1	169793194	169793194	G	A	22	0.5	P	P	1	BAT2D1	rs1687057
chr1	169822789	169822789	G	C	22	0.32	S	S	1	BAT2D1	rs235501
chr1	170017859	170017859	T	C	10	0.5	H	H	1	METTL13	rs71675860,rs2294720
chr1	170019662	170019662	A	G	16	0.44	M	V	1	METTL13	rs2232816
chr1	170019892	170019892	G	A	8	0.75	V	V	1	METTL13
chr1	170021793	170021793	G	A	9	0.44	S	S	2	METTL13	rs2232818
chr1	170677590	170677590	G	A	9	0.44	P	S	-1	PIGC	rs1063412
chr1	170678119	170678119	A	G	25	1	G	G	-1	PIGC	rs2230471
chr1	170704215	170704215	G	A	23	0.91	S	N	2	C1orf105	rs1129942
chr1	170824836	170824836	T	A	43	1	Y	N	3	C1orf9
chr1	171741052	171741052	T	C	24	0.42	Q	Q	-1	SLC9A11	rs12026637
chr1	171783494	171783494	G	C	32	0.59	A	G	-1	SLC9A11	rs16846206
chr1	171783526	171783526	A	G	31	0.58	N	N	-1	SLC9A11	rs10494490
chr1	173313412	173313412	A	G	11	0.45	R	G	1	TNN	rs2072032
chr1	173354352	173354352	T	C	8	0.37	W	R	2	TNN	rs6696455
chr1	173364487	173364487	G	A	10	0.5	T	T	2	TNN	rs12022593
chr1	173380201	173380201	T	C	15	1	N	N	2	TNN	rs10912897
chr1	173615346	173615346	C	T	18	0.89	R	K	-2	TNR	rs859427
chr1	173622014	173622014	A	G	7	1	T	T	-2	TNR	rs859437
chr1	173642306	173642306	T	C	10	1	T	T	-1	TNR	rs859399
chr1	173642425	173642425	T	C	6	1	I	V	-1	TNR	rs859398
chr1	175130459	175130459	G	C	5	1	H	Q	-2	ASTN1	rs2281180
chr1	177317923	177317923	T	C	7	1	F	L	1	TOR3A	rs72074933,rs2296377
chr1	177680728	177680728	A	C	25	0.56	I	L	1	C1orf125	rs11577579
chr1	177787129	177787129	G	A	14	0.43	A	A	-1	NPHS2	rs1410592
chr1	177829415	177829415	G	A	28	0.54	A	T	2	TDRD5
chr1	177897865	177897865	G	A	26	0.62	E	K	1	TDRD5	rs35448215
chr1	178118697	178118697	T	C	9	0.44	M	T	1	TOR1AIP1	rs1281378
chr1	178125067	178125067	G	A	30	0.43			+	TOR1AIP1	rs2245425
chr1	178153748	178153748	G	A	28	1	A	A	2	TOR1AIP1	rs627897
chr1	178256365	178256365	G	C	26	1	E	Q	3	CEP350	rs2477120
chr1	178411711	178411711	A	G	7	1	T	T	2	QSOX1	rs2298206
chr1	178510147	178510147	A	G	13	0.46	N	S	2	LHX4	rs7536561
chr1	179220476	179220476	A	G	28	1	N	N	-3	STX6	rs3747957
chr1	179291027	179291027	G	A	43	0.33			+	MR1	rs3747956
chr1	180623022	180623022	A	G	6	1	S	S	-2	GLUL	rs1058111
chr1	180635701	180635701	G	A	15	1	P	P	-1	TEDDM1	rs6698722
chr1	180635856	180635856	A	G	19	0.95	Y	H	-1	TEDDM1	rs6674281
chr1	180710085	180710085	T	C	24	1	L	L	2	RGSL1	rs649437
chr1	180763452	180763452	A	G	40	0.52	I	V	3	RGSL1	rs7535533
chr1	180817960	180817960	A	C	20	0.45	D	E	-1	RNASEL	rs627928
chr1	180821180	180821180	C	T	25	0.44	R	Q	-1	RNASEL	rs486907
chr1	180836249	180836249	T	C	5	1	H	R	-1	RGS16	rs1144566
chr1	181052488	181052488	C	T	23	0.3	F	F	2	NPL	rs1128759
chr1	181054574	181054574	C	T	13	0.69	L	L	1	NPL	rs10911142
chr1	181175070	181175070	G	A	32	0.5	R	C	-3	C1orf14
chr1	181187088	181187088	A	G	38	0.32	G	G	-1	C1orf14
chr1	181339213	181339213	T	C	14	0.29	C	C	2	LAMC1	rs2296288
chr1	181352378	181352378	A	G	12	0.58	I	V	3	LAMC1	rs20563
chr1	181353380	181353380	A	C	21	0.62	A	A	2	LAMC1	rs2296292
chr1	181360498	181360498	T	C	19	0.37	N	N	2	LAMC1	rs20557
chr1	181361170	181361170	T	C	13	0.46	L	P	2	LAMC1	rs20558
chr1	181368205	181368205	A	G	20	0.7	N	S	3	LAMC1	rs61749262
chr1	181372157	181372157	T	C	20	0.45	R	R	2	LAMC1	rs20560
chr1	181451239	181451239	C	T	10	1	S	S	2	LAMC2	rs2274980
chr1	181454226	181454226	C	T	8	1	V	V	3	LAMC2	rs1129723
chr1	181458927	181458927	T	G	16	1	G	G	2	LAMC2	rs1047980
chr1	181473196	181473196	G	A	19	1	Q	Q	1	LAMC2	rs1047981
chr1	181753482	181753482	G	A	36	1	L	L	3	SMG7	rs789169
chr1	181809010	181809010	T	C	12	1	K	R	-1	NCF2	rs2274064
chr1	181883889	181883889	C	G	29	0.62	G	G	-1	APOBEC4	rs17436878
chr1	182176340	182176340	G	A	14	0.29	P	P	-3	GLT25D2	rs2296713
chr1	182944087	182944087	G	A	31	0.55	I	I	-1	EDEM3	rs3736757
chr1	183067688	183067688	T	C	34	0.59	Q	Q	-2	FAM129A	rs487675
chr1	183402368	183402368	A	G	31	1	S	S	1	C1orf26	rs950327
chr1	183410344	183410344	A	G	36	0.39	I	V	3	C1orf26	rs10489579
chr1	183438492	183438492	A	G	31	0.42	H	R	3	C1orf26	rs6698109
chr1	183507097	183507097	A	G	35	0.37	N	D	3	C1orf26	rs12041704
chr1	184251140	184251140	T	C	32	0.62	H	H	2	HMCN1	rs6665753
chr1	184293097	184293097	T	C	20	0.6	I	T	2	HMCN1	rs12129650
chr1	184297664	184297664	C	T	11	1	C	C	2	HMCN1	rs7522627
chr1	184317040	184317040	A	G	38	1	E	G	2	HMCN1	rs10798035
chr1	184368162	184368162	A	G	11	1	Q	R	1	HMCN1	rs10911825
chr1	184540617	184540617	C	T	21	0.52	R	W	2	PRG4	rs2273779
chr1	184542383	184542383	G	A	48	0.4	K	K	2	PRG4	rs16825150
chr1	184544612	184544612	A	G	36	0.58	P	P	2	PRG4	rs3737940
chr1	184685223	184685223	C	T	17	0.53			-	PDC	rs12407957
chr1	185213535	185213535	G	A	29	0.97	R	K	1	PLA2G4A	rs2307198
chr1	185877475	185877475	A	T	10	0.6					rs10159182
chr1	191341274	191341274	T	A	3	1	R	W	-1	GLRX2	rs10921310
chr1	194494149	194494149	A	G	15	1	D	D	-1	KCNT2	rs977157
chr1	194920947	194920947	A	C	21	0.62	A	A	2	CFH	rs1061147
chr1	194925860	194925860	C	T	24	0.42	H	Y	2	CFH	rs1061170
chr1	194949570	194949570	G	A	34	0.47	A	A	2	CFH	rs2274700
chr1	195276421	195276421	A	G	32	1	N	N	-2	F13B	rs72112738,rs5998
chr1	195296824	195296824	T	C	11	1	T	T	-2	F13B	rs5997
chr1	195297644	195297644	C	T	28	1	R	H	-2	F13B	rs6003
chr1	195326700	195326700	T	G	29	0.34	Q	P	-1	ASPM
chr1	195337399	195337399	C	T	17	0.35	V	V	-1	ASPM	rs10922162
chr1	195337438	195337438	T	C	15	1	L	L	-1	ASPM	rs1412640,rs62624965
chr1	195337524	195337524	A	G	14	1	Y	H	-1	ASPM	rs964201,rs35287610
chr1	195358160	195358160	A	T	29	0.97	S	S	-1	ASPM	rs4915337
chr1	195360653	195360653	C	T	20	0.4	R	R	-2	ASPM	rs6676084
chr1	195379156	195379156	G	A	21	1	S	S	-1	ASPM	rs6677082
chr1	195395349	195395349	G	A	31	0.55	L	L	-2	ZBTB41	rs12128631
chr1	195656991	195656991	A	G	30	1	L	L	2	CRB1	rs3902057
chr1	195657254	195657254	T	C	25	0.28	I	T	2	CRB1
chr1	195663641	195663641	G	A	43	0.53	V	I	2	CRB1
chr1	195747550	195747550	C	T	19	0.47	Q	Q	-3	DENND1B	rs12142127
chr1	196163351	196163351	T	C	31	0.58	N	N	2	LHX9	rs12046958
chr1	196969929	196969929	C	T	41	0.32			+	PTPRC	rs6683595
chr1	196970917	196970917	C	T	43	0.53	G	G	1	PTPRC	rs7540378
chr1	198284209	198284209	C	G	28	0.5	P	P	2	NR5A2	rs2821368
chr1	198409904	198409904	C	T	25	0.96	N	N	2	NR5A2	rs1060060
chr1	198789189	198789189	G	C	24	1	P	A	-2	KIF14	rs12120084
chr1	198800871	198800871	C	T	42	1	E	E	-2	KIF14	rs7543730
chr1	198824986	198824986	T	C	14	0.21	E	E	-1	KIF14	rs6665951
chr1	198884861	198884861	T	C	32	1	S	S	-1	DDX59	rs6665604
chr1	198902173	198902173	T	C	21	0.38	I	V	-1	DDX59	rs3795634
chr1	199043264	199043264	C	T	22	0.59	D	D	1	CAMSAP1L1	rs7552353
chr1	199134076	199134076	A	G	11	0.73	L	L	3	C1orf106
chr1	199147601	199147601	C	T	6	1	R	C	3	C1orf106	rs296520
chr1	199147607	199147607	G	T	6	0.67	A	S	3	C1orf106
chr1	199297826	199297826	C	T	16	0.56	V	V	-3	CACNA1S
chr1	199305310	199305310	A	G	8	1	F	F	-3	CACNA1S	rs7415038
chr1	199313698	199313698	A	G	12	1	G	G	-2	CACNA1S	rs4915477
chr1	199313734	199313734	A	G	12	1	C	C	-2	CACNA1S	rs9427714
chr1	199318933	199318933	A	T	15	1	L	H	-3	CACNA1S	rs12742169
chr1	199318935	199318935	A	C	15	1	P	P	-3	CACNA1S	rs12742170
chr1	199327488	199327488	G	A	5	0.8	I	I	-2	CACNA1S	rs2296383
chr1	199379604	199379604	A	G	17	1	Y	Y	-1	TMEM9	rs8158
chr1	199454387	199454387	T	C	6	0.5	A	A	2	IGFN1	rs10920144
chr1	199457355	199457355	G	A	12	0.42	V	V	2	IGFN1	rs3738269
chr1	199552335	199552335	C	T	14	0.43	L	L	3	PKP1	rs7514146
chr1	199552382	199552382	A	G	14	1	K	K	3	PKP1	rs1779297
chr1	199598177	199598177	T	G	8	0.87			-	TNNT2	rs1104859
chr1	199601005	199601005	G	A	13	1	I	I	-1	TNNT2	rs3729547
chr1	199622566	199622566	C	T	5	0.8	K	K	-3	LAD1	rs2799677
chr1	199624927	199624927	C	A	13	0.69	A	S	-3	LAD1	rs3738281
chr1	200045811	200045811	C	A	15	0.27	P	T	1	NAV1
chr1	200127249	200127249	A	G	9	1	I	M	2	SHISA4	rs2250377
chr1	200237185	200237185	T	C	18	1	V	V	2	RNPEP	rs4332408
chr1	200240188	200240188	G	A	16	0.44	V	I	2	RNPEP	rs3820439
chr1	200248485	200248485	T	C	7	1	P	P	2	ELF3	rs2819362
chr1	200358983	200358983	G	A	9	1	G	D	1	GPR37L1	rs3795595
chr1	200359038	200359038	A	G	10	0.9	G	G	1	GPR37L1	rs3795596
chr1	200359203	200359203	T	C	15	1	S	S	1	GPR37L1	rs7516762
chr1	200543117	200543117	C	T	8	0.87	P	P	3	LGR6	rs896551
chr1	200553829	200553829	T	C	5	1	V	A	2	LGR6	rs788795
chr1	200554160	200554160	G	A	11	1	A	A	2	LGR6	rs788794
chr1	200554436	200554436	T	C	12	1	F	F	2	LGR6	rs788793
chr1	200841407	200841407	G	A	13	0.46	S	S	-1	SYT2	rs1968583
chr1	200969435	200969435	A	G	27	0.48	I	T	-1	KDM5B
chr1	200972078	200972078	G	C	19	1	P	P	-1	KDM5B	rs1141109
chr1	200981907	200981907	G	A	50	1	Y	Y	-1	KDM5B	rs1141108
chr1	200984825	200984825	G	A	32	1	H	H	-1	KDM5B	rs1892164
chr1	200999861	200999861	C	T	20	1	T	T	-1	KDM5B	rs3196669
chr1	201155570	201155570	T	C	19	0.47	T	T	-1	KLHL12	rs3182429
chr1	201364898	201364898	T	G	10	0.6	A	A	1	ADORA1	rs10920568
chr1	201415256	201415256	A	G	7	1	C	C	-1	CHI3L1	rs4950927
chr1	201422326	201422326	A	T	20	0.95			-	CHI3L1	rs7515776
chr1	201461558	201461558	C	T	6	1	R	H	-2	CHIT1	rs35920428
chr1	201583785	201583785	C	T	14	0.43	E	E	-1	FMOD	rs7543148
chr1	201722484	201722484	A	G	14	0.64	N	S	2	PRELP	rs2233732
chr1	201919067	201919067	A	G	11	0.91	S	S	1	ATP2B4	rs1419114
chr1	201934032	201934032	T	C	19	1	L	L	2	ATP2B4	rs2228445
chr1	202009745	202009745	G	A	14	0.29	S	S	1	LAX1	rs3820194
chr1	202010276	202010276	C	T	20	0.35	D	D	1	LAX1	rs3766748
chr1	202054323	202054323	T	C	6	1	G	G	1	ZC3H11A	rs4951260,rs17851127
chr1	202085596	202085596	C	A	15	1	A	A	1	ZC3H11A	rs41299639
chr1	202397809	202397809	T	G	10	1	T	T	-3	REN	rs5705
chr1	202504039	202504039	C	T	8	1	V	I	-1	PLEKHA6	rs10900571
chr1	202509461	202509461	A	C	4	0.75	G	G	-1	PLEKHA6	rs33911350
chr1	202646075	202646075	T	C	14	0.57	E	G	-1	PPP1R15B	rs2089891
chr1	202646240	202646240	T	C	16	1	N	S	-1	PPP1R15B	rs3014626
chr1	202663453	202663453	G	A	19	0.63	S	S	-2	PIK3C2B	rs17334387
chr1	202670282	202670282	A	G	19	0.58	N	N	-1	PIK3C2B	rs3747636
chr1	202690434	202690434	G	A	6	0.5	I	I	-3	PIK3C2B	rs61762608
chr1	202704957	202704957	C	T	12	1	P	P	-1	PIK3C2B	rs1124777
chr1	202705266	202705266	G	T	11	1	L	L	-1	PIK3C2B	rs1553921
chr1	202853863	202853863	G	A	6	0.67	D	D	-1	LRRN2	rs3747632
chr1	203210570	203210570	C	A	18	0.5	V	V	3	NFASC	rs2246662
chr1	203294013	203294013	C	T	7	0.43	N	N	3	CNTN2	rs9787172
chr1	203294360	203294360	G	A	8	0.62	A	T	2	CNTN2	rs2275697
chr1	203294413	203294413	A	C	9	0.56	P	P	2	CNTN2
chr1	203297739	203297739	C	T	6	1	P	L	2	CNTN2	rs2229866
chr1	203309463	203309463	G	A	13	0.69	V	I	2	CNTN2	rs17416074
chr1	203319346	203319346	C	T	26	0.31	V	V	-1	TMEM81	rs10494858
chr1	203319562	203319562	G	A	27	1	L	L	-1	TMEM81	rs4950979
chr1	203319773	203319773	A	G	30	0.23	F	S	-1	TMEM81	rs16855059
chr1	203319842	203319842	C	T	24	1	R	Q	-1	TMEM81	rs4951168
chr1	203395942	203395942	G	A	8	0.87	F	F	-2	DSTYK	rs1062715
chr1	203397036	203397036	A	G	28	1	C	R	-1	DSTYK	rs3851294
chr1	203539541	203539541	G	A	7	1	A	V	-2	NUAK2	rs35070935
chr1	203542044	203542044	A	G	5	1	G	G	-1	NUAK2	rs4951197
chr1	203544404	203544404	C	T	11	1	R	R	-2	NUAK2	rs2275868
chr1	203574958	203574958	G	A	10	0.5	F	F	-2	KLHDC8A	rs1105385
chr1	203574970	203574970	C	A	10	0.5	T	T	-2	KLHDC8A	rs1105386
chr1	203574991	203574991	C	T	11	0.55	R	R	-2	KLHDC8A	rs1105387
chr1	203759379	203759379	A	G	7	1	V	V	2	PCTK3	rs7529442
chr1	203856197	203856197	C	T	23	0.48	P	P	-1	ELK4	rs1064406
chr1	204045854	204045854	G	A	10	1	T	T	-1	SLC41A1	rs11240569
chr1	204081108	204081108	G	A	8	1	R	W	-2	PM20D1	rs1104899
chr1	204081120	204081120	T	C	9	1	I	V	-2	PM20D1	rs1891460
chr1	204714365	204714365	A	G	12	1	Q	Q	1	IKBKE	rs1539242
chr1	204714410	204714410	T	C	11	1	I	I	1	IKBKE	rs1539243
chr1	204717730	204717730	G	A	12	1	T	T	3	IKBKE	rs2297545
chr1	204731675	204731675	C	T	8	0.62	A	V	3	IKBKE	rs12059562
chr1	204736088	204736088	C	T	23	0.65	P	L	3	IKBKE	rs3748022
chr1	204840282	204840282	A	G	16	0.87	P	P	-3	LGTN	rs6662929
chr1	204971666	204971666	C	T	15	0.2	T	T	2	MAPKAPK2	rs4073250
chr1	205082580	205082580	T	C	22	1	F	S	1	IL19	rs2243191
chr1	205262402	205262402	A	G	7	1	S	P	-2	C1orf116	rs2842726
chr1	205336542	205336542	C	T	27	0.37	N	N	2	C4BPB	rs8942
chr1	205339796	205339796	G	A	26	0.62	E	K	1	C4BPB
chr1	205364303	205364303	T	C	19	1	G	G	2	C4BPA	rs1126618
chr1	205712945	205712945	G	A	25	0.6	L	L	2	CR2	rs1048971
chr1	205713085	205713085	G	A	17	0.41	S	N	2	CR2	rs17615
chr1	205713521	205713521	T	C	14	0.43	S	P	2	CR2	rs4308977
chr1	205713546	205713546	G	A	15	0.47	R	H	2	CR2	rs17616
chr1	205720018	205720018	C	A	23	1	A	E	2	CR2	rs6540433
chr1	206274462	206274462	G	A	6	1	Y	Y	-1	PLXNA2	rs3736963
chr1	207672224	207672224	G	T	18	0.44	S	S	2	LOC642587
chr1	207848966	207848966	A	G	16	0.37	P	P	3	CAMK1G	rs11119314
chr1	207889977	207889977	G	A	9	0.67	T	T	-2	LAMB3	rs3764781
chr1	208000163	208000163	A	G	10	0.5	Q	Q	1	TRAF3IP3	rs2076150
chr1	208015334	208015334	A	C	18	0.5	G	G	1	TRAF3IP3	rs17015183
chr1	208017383	208017383	C	G	18	1	Q	E	1	TRAF3IP3	rs669694
chr1	208023165	208023165	C	A	15	0.6	L	F	-1	C1orf74	rs7550857
chr1	208035307	208035307	C	A	28	0.5	S	S	-2	IRF6	rs2013162
chr1	208070822	208070822	C	G	22	1	Q	E	1	C1orf107	rs585627
chr1	208070955	208070955	G	A	20	0.45	G	D	1	C1orf107	rs61747285
chr1	208073226	208073226	C	T	21	0.86	P	P	2	C1orf107	rs656566
chr1	208644496	208644496	G	C	35	0.4	L	L	1	HHAT	rs2066721
chr1	208644507	208644507	G	A	33	0.39	S	N	1	HHAT	rs2294851
chr1	208924080	208924080	A	G	12	1	D	D	-1	KCNH1	rs1135317
chr1	209159969	209159969	A	C	16	0.44	R	R	-1	KCNH1	rs6679399
chr1	209903412	209903412	T	C	9	0.44	R	R	-2	NEK2	rs12031285
chr1	209913499	209913499	A	G	15	0.6	H	H	-3	NEK2	rs701929
chr1	210340262	210340262	C	T	21	1	A	V	2	DTL	rs3135474
chr1	210341036	210341036	A	C	12	1	K	T	2	DTL	rs6540718
chr1	210626950	210626950	A	G	12	1	F	F	-2	TMEM206	rs792449
chr1	210865600	210865600	A	G	8	0.5	N	S	1	FAM71A	rs3122712
chr1	210866158	210866158	G	A	11	0.45	R	H	1	FAM71A
chr1	210866493	210866493	A	G	11	0.55	N	D	1	FAM71A	rs3122713
chr1	210866572	210866572	C	T	7	0.57	T	M	1	FAM71A	rs3795842
chr1	210978459	210978459	T	C	24	0.37	M	V	-1	NSL1	rs15702
chr1	211135218	211135218	C	T	36	0.47	T	M	1	FLVCR1	rs3207090
chr1	212558909	212558909	G	A	23	0.35	G	E	2	SMYD2	rs1134647
chr1	212609442	212609442	T	C	41	0.61	E	E	-1	PTPN14	rs1135352
chr1	212630963	212630963	T	C	14	0.57	R	R	-3	PTPN14	rs7550799
chr1	212853753	212853753	G	A	25	0.48	G	G	1	CENPF	rs2070064
chr1	212854799	212854799	T	A	25	0.48	V	D	1	CENPF
chr1	212881194	212881194	C	T	36	0.33	L	L	2	CENPF	rs3795521
chr1	212886722	212886722	A	G	29	0.45			1	CENPF	rs3748697
chr1	212892819	212892819	G	A	24	0.75	R	Q	1	CENPF	rs335524
chr1	212897240	212897240	A	G	39	0.67	R	G	2	CENPF	rs438034
chr1	212903733	212903733	C	G	20	0.35	N	K	1	CENPF	rs7289
chr1	213914227	213914227	A	C	18	0.83	V	G	-1	USH2A
chr1	213915264	213915264	T	C	21	1			-1	USH2A	rs2797235
chr1	214026790	214026790	T	G	26	0.62	E	A	-1	USH2A	rs10864198
chr1	214239003	214239003	A	G	24	0.46	I	T	-3	USH2A	rs10864219
chr1	214286404	214286404	A	G	11	0.27	I	T	-2	USH2A	rs6657250
chr1	214415387	214415387	C	T	27	1	R	K	-2	USH2A	rs1805049
chr1	214658626	214658626	T	C	23	1	T	T	-3	USH2A	rs4253963
chr1	214661929	214661929	C	T	30	1	A	T	-1	USH2A	rs10779261
chr1	214759292	214759292	C	T	35	1	S	S	-2	ESRRG	rs945453
chr1	215870948	215870948	G	A	7	1			-	GPATCH2	rs944730
chr1	216014361	216014361	G	A	37	0.41	Q	Q	1	SPATA17	rs6604561
chr1	217450528	217450528	A	G	25	1	I	M	2	LYPLAL1	rs940570
chr1	218221391	218221391	C	T	25	0.28	Q	Q	-2	EPRS	rs1061160
chr1	218223327	218223327	T	C	23	0.57	I	V	-1	EPRS	rs5030752
chr1	218223352	218223352	C	T	20	0.55	K	K	-1	EPRS	rs5030754
chr1	218264248	218264248	G	T	21	0.48	D	E	-1	EPRS	rs2230301
chr1	219036651	219036651	A	G	18	1	T	A	3	MOSC1	rs2642438
chr1	219120168	219120168	T	C	4	0.75	S	P	1	HLX	rs12141189
chr1	219575955	219575955	G	A	8	0.37			-	LOC400804	rs4382729
chr1	220780126	220780126	C	G	12	0.5	T	T	-3	HHIPL2	rs3748664
chr1	220780254	220780254	G	C	14	0.57	H	D	-3	HHIPL2	rs3748666
chr1	220783755	220783755	C	T	16	0.37	V	M	-1	HHIPL2	rs3811466
chr1	220971418	220971418	T	C	37	0.43	S	S	3	C1orf58
chr1	220986518	220986518	T	G	21	0.62	I	S	1	FAM177B	rs2378607
chr1	221183095	221183095	G	A	21	0.38	E	K	1	DISP1	rs2609383,rs71583926
chr1	221183097	221183097	G	T	20	0.35	E	D	1	DISP1	rs71583926,rs2789975
chr1	221244197	221244197	A	G	26	1	K	K	1	DISP1	rs2609355
chr1	221350533	221350533	A	G	31	1	F	L	-1	TLR5	rs7512943
chr1	222001343	222001343	G	A	17	1	A	A	3	CAPN2	rs17600
chr1	222020703	222020703	A	C	35	0.54	K	Q	2	CAPN2	rs17599
chr1	222559369	222559369	C	T	25	1	L	L	-1	NVL	rs3754090
chr1	222562475	222562475	C	T	15	1	R	R	-1	NVL	rs7534447,rs61729123
chr1	223673767	223673767	C	T	35	1	S	N	-1	LBR	rs2230419
chr1	223676507	223676507	A	G	16	0.94	P	P	-1	LBR	rs1056608
chr1	223678284	223678284	C	T	36	1	V	V	-1	LBR	rs1056607
chr1	224086276	224086276	G	A	21	1	K	K	1	EPHX1	rs2292566
chr1	224141186	224141186	T	G	20	0.35	D	A	-3	LEFTY1	rs360057
chr1	224192008	224192008	G	A	6	0.5	P	L	-3	LEFTY2	rs2295418
chr1	224540755	224540755	G	A	23	0.43	F	F	-3	LIN9	rs10799347
chr1	224639987	224639987	A	G	10	0.3	A	A	-1	PARP1	rs1805414
chr1	224989887	224989887	G	A	12	0.58	A	A	-1	ITPKB	rs708775
chr1	224990128	224990128	G	T	14	1	P	Q	-1	ITPKB	rs708776
chr1	224990561	224990561	A	C	10	0.3	S	A	-1	ITPKB	rs6667260
chr1	225136300	225136300	T	C	9	0.44	A	A	1	PSEN2	rs72137712,rs11405
chr1	225136360	225136360	C	T	8	0.5	N	N	1	PSEN2	rs72137712,rs6759
chr1	225138148	225138148	C	T	11	0.36	H	H	1	PSEN2	rs72137712,rs1046240
chr1	225249198	225249198	A	G	13	0.31	S	S	-2	CDC42BPA	rs1045247
chr1	225989541	225989541	A	C	8	1	D	E	-1	JMJD4	rs2295994
chr1	226002067	226002067	A	G	18	1	R	G	1	SNAP47	rs2236359
chr1	226099820	226099820	A	G	13	0.54	M	V	2	MPN2	rs9426581
chr1	226665281	226665281	G	A	8	0.37	Q	*	-1	TRIM17	rs61758090
chr1	226679461	226679461	G	T	10	1	I	I	-1	HIST3H3	rs2230656
chr1	227527647	227527647	C	T	25	0.48	P	P	-1	C1orf96	rs2282083
chr1	227688785	227688785	A	G	27	1	L	L	-2	NUP133	rs1065675
chr1	227689961	227689961	T	C	20	1	Q	R	-1	NUP133	rs1065674
chr1	227698357	227698357	T	C	24	1	I	V	-1	NUP133	rs11805194
chr1	227702144	227702144	A	G	17	1	Y	Y	-1	NUP133	rs10916495
chr1	227749887	227749887	G	A	12	1	S	S	-2	ABCB10	rs3738187
chr1	227804793	227804793	T	G	5	0.6	R	R	-2	TAF5L	rs3753886
chr1	227804859	227804859	G	A	6	1	P	P	-2	TAF5L	rs4925500
chr1	227839316	227839316	T	G	21	0.57	V	G	1	URB2	rs3811473
chr1	227853678	227853678	G	A	17	0.47	R	Q	1	URB2	rs41310553
chr1	227856671	227856671	A	G	12	0.33	R	R	2	URB2	rs7521953
chr1	228451560	228451560	T	C	14	0.36	D	D	2	GALNT2	rs3748006
chr1	228481771	228481771	G	A	4	0.75	V	M	1	GALNT2	rs2273970
chr1	228527702	228527702	G	A	13	0.46	C	C	-2	PGBD5	rs2306813
chr1	228877379	228877379	T	A	18	0.67	N	K	3	COG2	rs6681346
chr1	228895762	228895762	A	G	23	0.48	*	*	1	COG2	rs1051038
chr1	228908310	228908310	T	C	4	1	L	L	-2	AGT	rs7080
chr1	228912417	228912417	A	G	18	0.39	M	T	-1	AGT	rs699
chr1	228961902	228961902	C	T	17	0.41	A	V	2	CAPN9	rs12562749
chr1	228969973	228969973	T	C	6	0.83	T	T	3	CAPN9	rs3828126
chr1	229109355	229109355	T	A	24	0.5	V	V	-3	TTC13	rs3811502
chr1	229468525	229468525	G	A	17	1	E	E	2	GNPAT	rs574553
chr1	229474714	229474714	A	G	21	0.29	D	G	2	GNPAT	rs11558492
chr1	229555147	229555147	C	T	32	1	P	L	2	C1orf124	rs2437150
chr1	231158086	231158086	T	A	6	1	V	V	2	C1orf57	rs12725558
chr1	231581557	231581557	G	A	18	0.5	V	I	2	KIAA1804	rs3795375
chr1	231581598	231581598	G	T	17	0.41	E	D	2	KIAA1804	rs3795374
chr1	231581694	231581694	C	T	19	0.26	S	S	2	KIAA1804	rs963982
chr1	231582036	231582036	G	A	13	0.54	P	P	2	KIAA1804	rs1402815
chr1	232596175	232596175	C	T	19	0.47	A	A	-2	TARBP1	rs2175594
chr1	232596193	232596193	G	A	15	0.4	V	V	-2	TARBP1	rs2175593
chr1	232612868	232612868	C	T	11	0.45	T	T	-1	TARBP1	rs1141264
chr1	232649274	232649274	T	C	10	1	S	G	-3	TARBP1	rs4920246
chr1	232650854	232650854	C	T	44	1	Q	Q	-2	TARBP1	rs2102596
chr1	232673621	232673621	A	G	21	0.33	H	H	-1	TARBP1	rs3754307
chr1	233449811	233449811	A	G	25	0.52	D	D	-1	ARID4B	rs4659654
chr1	233680247	233680247	T	C	23	0.13	E	G	-1	B3GALNT2
chr1	233719136	233719136	T	C	30	0.97	E	E	-3	B3GALNT2	rs291396
chr1	233782146	233782146	A	G	16	0.5	A	A	-1	GNG4	rs14326
chr1	234207797	234207797	T	C	18	1	Q	R	-2	NID1	rs3213190
chr1	234211574	234211574	A	G	30	1	L	L	-2	NID1	rs3738525
chr1	234241950	234241950	C	A	18	0.5	Q	H	-2	NID1	rs3738531
chr1	234241962	234241962	T	C	17	1	V	V	-2	NID1	rs2031487
chr1	234275396	234275396	C	T	16	1	V	I	-1	NID1	rs10733133
chr1	234479853	234479853	T	A	27	0.96	D	V	-1	ERO1LB	rs2477599
chr1	234624394	234624394	G	A	26	0.92	M	I	1	EDARADD	rs72003518,rs966365
chr1	234712232	234712232	C	T	9	0.89	S	F	2	EDARADD
chr1	234785758	234785758	T	C	23	0.48	E	E	-1	HEATR1	rs1885532
chr1	234788354	234788354	T	C	23	1	A	A	-1	HEATR1	rs819431
chr1	234796579	234796579	T	C	19	0.42	Y	C	-1	HEATR1	rs653737
chr1	234811335	234811335	C	A	26	0.42	V	V	-1	HEATR1	rs4518892
chr1	234813066	234813066	C	T	25	0.4	V	V	-1	HEATR1	rs2794768
chr1	234815128	234815128	T	C	39	0.49	L	L	-1	HEATR1	rs1006456
chr1	234816272	234816272	T	C	27	0.41	M	V	-3	HEATR1	rs2794763
chr1	234822460	234822460	C	T	18	0.33	R	R	-3	HEATR1	rs2564739
chr1	234825510	234825510	T	C	34	0.5	H	R	-3	HEATR1	rs2794751
chr1	234833953	234833953	A	G	14	0.43	S	S	-1	HEATR1	rs10802551
chr1	234948926	234948926	T	C	4	1	I	I	2	ACTN2	rs1341864
chr1	234950044	234950044	C	T	11	1	N	N	2	ACTN2	rs1341863
chr1	235115123	235115123	A	G	29	1	D	G	1	MTR	rs1805087
chr1	235125451	235125451	C	T	15	1	L	L	1	MTR	rs1131449
chr1	238437252	238437252	C	G	9	0.56	T	T	1	FMN2	rs10926166
chr1	238559037	238559037	T	C	28	0.54	H	H	1	FMN2	rs6677726
chr1	239834331	239834331	C	T	21	0.52	V	I	-2	OPN3	rs2273712
chr1	239865254	239865254	C	T	24	0.5	S	S	-1	CHML	rs3737604
chr1	240108924	240108924	G	A	28	0.61	E	K	3	EXO1	rs1047840
chr1	240111898	240111898	C	T	33	0.97	R	C	1	EXO1	rs1635498
chr1	241560530	241560530	A	T	31	0.65	E	D	1	SDCCAG8	rs2275155
chr1	241645735	241645735	G	A	18	0.5	E	E	3	SDCCAG8	rs10927011
chr1	243312025	243312025	C	T	23	0.39	P	P	1	EFCAB2	rs10927387
chr1	244088564	244088564	T	C	17	0.29	A	A	-2	SMYD3	rs2362587
chr1	244781210	244781210	G	A	16	1	P	P	-1	TFB2M	rs10754526
chr1	244787421	244787421	G	A	12	1	I	I	-1	TFB2M	rs3124071
chr1	244821747	244821747	T	C	18	1	L	S	1	C1orf71	rs6702823
chr1	245115457	245115457	T	C	24	0.67	N	S	-1	AHCTF1	rs2642990
chr1	245333897	245333897	C	A	6	1	E	D	-1	ZNF669	rs4925692
chr1	245388921	245388921	G	T	11	0.64			-	ZNF124	rs6675536
chr1	245654100	245654100	G	A	12	0.5	A	A	2	NLRP3	rs3806268
chr1	245654154	245654154	A	G	11	0.82	R	R	2	NLRP3	rs4925543
chr1	245654676	245654676	C	T	14	0.71	S	S	2	NLRP3	rs34298354
chr1	245681240	245681240	C	T	10	0.4	G	D	-1	OR2B11	rs4925663
chr1	245681268	245681268	G	A	10	0.6	P	S	-1	OR2B11
chr1	245681316	245681316	C	T	9	1	V	M	-1	OR2B11	rs6695302
chr1	245681519	245681519	A	C	7	0.57	I	S	-1	OR2B11	rs11583410
chr1	245681875	245681875	G	A	6	0.67	D	D	-1	OR2B11	rs12028142
chr1	245721616	245721616	T	C	24	0.5	S	S	1	OR2W5	rs10925061
chr1	245721898	245721898	T	C	19	0.53	H	H	1	OR2W5	rs12141850
chr1	245761581	245761581	G	A	12	0.5	L	L	-1	OR2C3	rs6702695
chr1	245762235	245762235	G	A	18	1	P	S	-1	OR2C3	rs6657127
chr1	245762379	245762379	T	C	16	1	T	A	-1	OR2C3	rs6697472,rs61746303
chr1	245804277	245804277	G	A	26	0.38	E	E	1	C1orf150
chr1	245818354	245818354	C	G	30	0.53	P	A	1	OR2G2	rs12737801
chr1	245818642	245818642	G	C	32	0.62	V	L	1	OR2G2	rs1151687
chr1	245818784	245818784	T	C	35	0.43	L	P	1	OR2G2	rs10925085
chr1	245818990	245818990	A	G	27	0.56	R	G	1	OR2G2	rs869111
chr1	245836215	245836215	C	T	27	0.7	H	H	1	OR2G3	rs1151683
chr1	245902297	245902297	G	A	38	0.53	R	C	-1	OR13G1	rs28446289
chr1	245902531	245902531	T	A	35	0.63	M	L	-1	OR13G1	rs28556931
chr1	245902573	245902573	T	C	33	0.33	I	V	-1	OR13G1	rs1151640
chr1	245902631	245902631	G	A	27	0.59	F	F	-1	OR13G1	rs28555391
chr1	245902830	245902830	T	A	23	0.61	K	I	-1	OR13G1	rs28711149
chr1	246044942	246044942	A	G	32	1	I	T	-1	OR14A16	rs6695283
chr1	246045619	246045619	A	G	23	1	L	L	-1	OR14A16	rs10888249
chr1	246071237	246071237	G	A	16	1	T	T	-1	OR11L1	rs6667389
chr1	246071310	246071310	C	G	11	0.91	R	P	-1	OR11L1	rs10888255
chr1	246071398	246071398	C	T	14	1	A	T	-1	OR11L1	rs10888256
chr1	246071471	246071471	G	C	11	0.91	F	L	-1	OR11L1	rs4607924
chr1	246071500	246071500	C	T	11	1	G	S	-1	OR11L1	rs10888257
chr1	246071507	246071507	T	C	12	1	V	V	-1	OR11L1	rs1339845
chr1	246094842	246094842	G	A	17	0.94	P	P	1	TRIM58	rs946696
chr1	246126046	246126046	C	T	13	0.92	R	C	1	OR2W3	rs10888267
chr1	246126079	246126079	G	A	13	1	V	I	1	OR2W3	rs12135078
chr1	246126099	246126099	A	C	12	1	E	D	1	OR2W3	rs12139390
chr1	246126326	246126326	T	A	9	1	M	K	1	OR2W3	rs11204545
chr1	246126335	246126335	T	C	9	1	M	T	1	OR2W3	rs11204546
chr1	246151057	246151057	G	A	11	0.64	G	S	1	OR2T8	rs11204563
chr1	246151087	246151087	T	C	10	1	W	R	1	OR2T8	rs11204564
chr1	246151232	246151232	C	T	4	1	A	V	1	OR2T8	rs6692357,rs71535232
chr1	246151603	246151603	G	T	15	0.33	A	S	1	OR2T8	rs4362017
chr1	246151731	246151731	C	T	20	0.4	H	H	1	OR2T8	rs4625315
chr1	246151746	246151746	C	T	20	0.6	H	H	1	OR2T8	rs4590708
chr1	246179220	246179220	G	A	41	0.41	G	G	1	OR2L8
chr1	246179250	246179250	T	C	40	0.6	C	C	1	OR2L8	rs4925787,rs71535240
chr1	246179266	246179266	G	A	39	0.41	V	I	1	OR2L8
chr1	246179368	246179368	G	T	34	0.97	G	C	1	OR2L8	rs71535241,rs4925788
chr1	246179385	246179385	T	C	34	0.94	S	S	1	OR2L8	rs4925789,rs34851853,rs71498943,rs4925790
chr1	246179386	246179386	G	A	34	1	A	T	1	OR2L8	rs34851853,rs71498943,rs4925790
chr1	246179394	246179394	C	T	33	0.91	I	I	1	OR2L8	rs4925791,rs71535242
chr1	246179432	246179432	A	G	31	1	Y	C	1	OR2L8	rs71535243,rs4925583
chr1	246179459	246179459	A	G	29	0.97	H	R	1	OR2L8	rs4925792,rs71535244
chr1	246179649	246179649	T	A	13	1	Y	*	1	OR2L8	rs10888281
chr1	246179663	246179663	A	G	16	1	K	R	1	OR2L8	rs10888282
chr1	246195863	246195863	G	A	27	1	V	M	1	OR2AK2	rs4478844
chr1	246375978	246375978	G	A	14	0.5	R	R	1	OR2M5	rs72482063,rs73141283
chr1	246410166	246410166	C	T	31	0.32	L	L	1	OR2M2	rs72482063,rs72482064,rs9435919
chr1	246410568	246410568	C	G	42	0.52	R	G	1	OR2M2	rs72482063,rs72482064,rs4244171
chr1	246410613	246410613	T	C	25	0.56	C	R	1	OR2M2	rs72482063,rs72482064,rs4916104
chr1	246433325	246433325	G	A	29	0.48	E	E	1	OR2M3	rs4916112
chr1	246433415	246433415	T	C	32	0.56	C	C	1	OR2M3	rs12562957
chr1	246469381	246469381	C	T	30	0.97	H	H	1	OR2M4	rs6666148
chr1	246503234	246503234	G	A	16	1	A	V	-1	OR2T33	rs10888338
chr1	246503239	246503239	A	G	16	1	C	C	-1	OR2T33	rs71538179,rs10909376
chr1	246503428	246503428	T	G	15	0.87	T	T	-1	OR2T33	rs28399248,rs71535235
chr1	246503480	246503480	C	T	16	0.69	S	N	-1	OR2T33
chr1	246503595	246503595	A	G	21	0.71	W	R	-1	OR2T33
chr1	246524602	246524602	C	A	8	1	R	L	-1	OR2T12	rs6667171
chr1	246524616	246524616	C	G	8	0.62	K	N	-1	OR2T12	rs11204625
chr1	246525194	246525194	T	A	11	0.55	T	S	-1	OR2T12	rs12137982
chr1	246525299	246525299	T	C	13	1	M	V	-1	OR2T12	rs6678138,rs71538181,rs72635980
chr1	246525312	246525312	A	G	13	1	L	L	-1	OR2T12	rs6674940,rs71538182,rs72635981
chr1	246525340	246525340	C	G	13	1	R	T	-1	OR2T12	rs71538183,rs12745228
chr1	246525359	246525359	A	G	13	0.54	W	R	-1	OR2T12	rs28409263
chr1	246525383	246525383	C	A	13	0.54	A	S	-1	OR2T12	rs12135684
chr1	246553639	246553639	C	T	20	0.55	L	L	-1	OR2M7	rs72482062,rs4451579
chr1	246553923	246553923	C	T	30	0.47	D	N	-1	OR2M7	rs72482062,rs4916129
chr1	246553961	246553961	C	A	29	0.97	C	F	-1	OR2M7	rs72482062,rs4916130,rs61736660
chr1	246554261	246554261	A	G	31	0.97	V	A	-1	OR2M7	rs72482062,rs7555310
chr1	246554391	246554391	A	G	23	0.87	F	L	-1	OR2M7	rs72482062,rs7555424
chr1	246578717	246578717	C	T	29	0.59	T	T	1	OR14C36	rs28728105
chr1	246579121	246579121	A	G	24	0.42	Q	R	1	OR14C36	rs28448343
chr1	246579260	246579260	C	T	24	0.46	C	C	1	OR14C36	rs2039824
chr1	246579372	246579372	G	A	20	0.5	G	R	1	OR14C36	rs28377739
chr1	246579390	246579390	G	T	20	0.5	D	Y	1	OR14C36	rs28545014
chr1	246591908	246591908	T	C	17	0.24	F	L	1	OR2T4	rs28637620,rs58006779
chr1	246591952	246591952	C	T	16	0.25	T	T	1	OR2T4	rs61248663,rs56721857
chr1	246592270	246592270	C	A	18	0.33	L	L	1	OR2T4	rs28405645
chr1	246592273	246592273	C	T	18	0.28	T	T	1	OR2T4	rs28602650
chr1	246592280	246592280	G	A	17	0.35	G	R	1	OR2T4	rs28718027
chr1	246592403	246592403	C	T	16	0.37	P	S	1	OR2T4	rs28698997
chr1	246617593	246617593	A	G	22	0.5	N	D	1	OR2T6	rs7417616
chr1	246617599	246617599	T	G	23	0.96	C	G	1	OR2T6	rs6587467
chr1	246617826	246617826	T	C	25	0.52	T	T	1	OR2T6	rs6700947,rs6683656
chr1	246618183	246618183	C	T	12	0.33	S	S	1	OR2T6	rs954474
chr1	246618259	246618259	T	G	10	0.3	S	A	1	OR2T6	rs954475
chr1	246635992	246635992	A	G	23	0.57	H	R	1	OR2T1	rs28599722
chr1	246636084	246636084	A	G	28	0.54	N	D	1	OR2T1
chr1	246751876	246751876	T	C	35	1	Y	Y	1	OR2G6	rs9727474
chr1	246803882	246803882	C	G	5	1	R	P	-1	OR2T34	rs1770107
chr1	246856127	246856127	T	C	17	1	Q	R	-1	OR2T11	rs1892442
chr1	246856698	246856698	A	G	18	1	C	R	-1	OR2T11	rs1892443
chr1	246868215	246868215	C	T	4	1	G	D	-1	OR2T35
chr1	246868233	246868233	G	A	4	1	A	V	-1	OR2T35
chr1	246868234	246868234	C	T	4	1	A	T	-1	OR2T35
chr1	246868256	246868256	A	G	4	1	G	G	-1	OR2T35
chr1	246868401	246868401	A	T	4	1	L	Q	-1	OR2T35	rs61834268
chr1	246880170	246880170	G	C	3	1	V	V	-1	OR2T27	rs1770073
chr1	246911720	246911720	C	T	25	1	S	N	-1	OR14I1	rs2000390
chr1	246912034	246912034	G	A	21	0.9	S	S	-1	OR14I1	rs11485825
chr1	246912081	246912081	C	T	18	1	D	N	-1	OR14I1	rs4509608
chr1	246912094	246912094	T	C	18	1	A	A	-1	OR14I1	rs4575113
chr1	246912122	246912122	A	G	17	1	V	A	-1	OR14I1	rs4462184
chr10	284953	284953	A	G	11	1	E	E	1	ZMYND11	rs1017361
chr10	313283	313283	A	G	14	0.5	Y	Y	-3	DIP2C	rs3740304
chr10	419977	419977	G	A	21	0.71	G	G	-2	DIP2C	rs10904083
chr10	419983	419983	C	T	21	0.48	A	A	-2	DIP2C
chr10	435061	435061	C	T	6	1	P	P	-1	DIP2C	rs6560837
chr10	449940	449940	G	A	9	1	L	L	-2	DIP2C	rs4881274
chr10	1036704	1036704	C	T	13	0.69	R	C	1	GTPBP4
chr10	1050218	1050218	G	A	5	1	R	H	1	GTPBP4	rs3207775
chr10	1051767	1051767	G	A	10	1	P	P	1	GTPBP4	rs2306405
chr10	1056710	1056710	C	T	12	1	E	E	-2	IDI2	rs34407608
chr10	1195839	1195839	T	C	8	0.37			+	C10orf139	rs11812775
chr10	1220968	1220968	C	T	9	0.44	A	T	-2	ADARB2	rs2271275
chr10	3133643	3133643	A	C	7	1	R	R	1	PFKP	rs4881080
chr10	3145620	3145620	A	G	14	1	A	A	1	PFKP	rs1052309
chr10	3148979	3148979	C	T	13	0.54	I	I	1	PFKP	rs61760975
chr10	5000572	5000572	A	G	26	1	T	T	1	AKR1C1	rs72482069,rs1138600,rs3207909
chr10	5126651	5126651	C	G	20	1	H	Q	1	AKR1C3	rs12529
chr10	5129685	5129685	G	A	39	0.85	K	K	1	AKR1C3	rs12387
chr10	5245025	5245025	A	G	10	1	Q	R	3	AKR1C4	rs4880718
chr10	5405954	5405954	A	G	8	0.5	R	G	1	UCN3	rs10904481
chr10	5425918	5425918	G	A	20	0.65	A	A	-1	TUBAL3	rs7097775
chr10	5426260	5426260	A	G	7	1	A	A	-1	TUBAL3	rs7910290
chr10	5427365	5427365	A	G	11	1	A	A	-2	TUBAL3	rs11253156
chr10	5436794	5436794	C	T	35	1					rs7477466
chr10	5485218	5485218	T	C	35	1	Y	Y	1	NET1	rs4567355
chr10	5486260	5486260	T	C	17	0.41	C	C	1	NET1	rs12263049
chr10	5486273	5486273	G	A	17	0.59	A	T	1	NET1	rs61754990
chr10	5557366	5557366	G	A	14	1	L	L	1	CALML3	rs1142825
chr10	5960127	5960127	T	C	10	0.9	Q	R	-2	ANKRD16	rs1052420
chr10	5965977	5965977	C	A	30	1	G	G	-3	ANKRD16	rs631947
chr10	6041702	6041702	C	T	24	0.42			-	IL15RA	rs3136618
chr10	6048178	6048178	C	T	11	0.55	T	T	-2	IL15RA	rs2296139
chr10	6103573	6103573	C	T	24	0.42	V	I	-2	IL2RA
chr10	6512897	6512897	G	T	10	0.3	R	R	-1	PRKCQ	rs11258747
chr10	6538729	6538729	G	A	33	0.45	I	I	-3	PRKCQ	rs11258943
chr10	6567149	6567149	G	A	42	0.45	P	L	-1	PRKCQ	rs2236379
chr10	6593077	6593077	T	C	17	0.65	R	R	-2	PRKCQ	rs17555072
chr10	7325638	7325638	A	G	24	1	D	D	-1	SFMBT2	rs2248474
chr10	7645073	7645073	C	T	11	0.27	P	P	-2	ITIH5	rs3824658
chr10	7645107	7645107	A	G	16	1	F	S	-2	ITIH5	rs10795551
chr10	7658507	7658507	A	G	12	1	D	D	-3	ITIH5	rs2275068
chr10	7658692	7658692	T	G	13	0.92	T	P	-3	ITIH5	rs2275069
chr10	7803667	7803667	A	G	8	1	N	S	1	ITIH2	rs7075296
chr10	7838095	7838095	C	T	19	0.37	R	H	-1	KIN	rs61752337
chr10	11829388	11829388	G	A	35	1	A	T	3	ECHDC3	rs4750090
chr10	11829411	11829411	G	A	32	1	K	K	3	ECHDC3	rs4750091
chr10	11837473	11837473	G	A	6	1	A	T	1	ECHDC3	rs7910140
chr10	11845255	11845255	T	C	10	1	G	G	1	ECHDC3	rs61739577
chr10	11845360	11845360	A	G	12	1	A	A	1	ECHDC3	rs12258196
chr10	11845363	11845363	G	A	12	1	S	S	1	ECHDC3	rs10906011
chr10	12111268	12111268	G	A	27	0.44	I	I	-3	UPF2
chr10	12111403	12111403	G	A	11	0.55	L	L	-3	UPF2	rs11257490
chr10	12151096	12151096	T	C	8	1	F	L	1	DHTKD1	rs1279138
chr10	12171087	12171087	T	G	18	1	Y	D	1	DHTKD1	rs72457879,rs3740015
chr10	12183111	12183111	C	G	19	1	I	M	2	DHTKD1	rs2062988
chr10	12188265	12188265	A	C	5	1	P	P	1	DHTKD1	rs1701472
chr10	12188292	12188292	T	C	6	1	F	F	1	DHTKD1	rs1615510
chr10	12189945	12189945	C	T	19	1	I	I	2	DHTKD1	rs1722462
chr10	12332292	12332292	C	G	16	1			+	CDC123	rs12779647
chr10	12332350	12332350	A	G	11	1			+	CDC123	rs10951
chr10	12907604	12907604	C	G	23	1	V	V	1	CAMK1D	rs1757051
chr10	12980461	12980461	A	G	6	1	N	N	-1	CCDC3	rs10906249
chr10	13191230	13191230	G	A	8	0.5	T	T	1	OPTN	rs2234968
chr10	13206082	13206082	A	G	35	1	K	E	1	OPTN	rs523747
chr10	13246239	13246239	A	T	26	0.46			+	MCM10	rs7090944
chr10	13279657	13279657	A	G	38	0.47	K	R	1	MCM10	rs2274110
chr10	13315559	13315559	T	G	7	1	R	R	-2	UCMA	rs3829925
chr10	13377594	13377594	G	A	7	1	N	N	-3	PHYH	rs1747682
chr10	13574857	13574857	A	G	8	0.87	P	P	-2	BEND7	rs2251555
chr10	13693659	13693659	A	G	22	1	K	K	1	PRPF18	rs1135102
chr10	13748251	13748251	G	A	8	0.75	D	D	-1	FRMD4A	rs7906126
chr10	14990598	14990598	C	T	26	0.5	E	K	-2	DCLRE1C	rs61757205,rs41300676
chr10	15016420	15016420	G	A	13	0.54	L	L	-1	DCLRE1C	rs7076862
chr10	15048499	15048499	A	C	31	0.94	K	T	1	MEIG1	rs4750568
chr10	15146447	15146447	A	G	31	0.52	L	L	3	OLAH	rs10906818
chr10	15613056	15613056	A	G	28	1	V	A	-1	ITGA8	rs1041135
chr10	16834629	16834629	C	T	8	0.5	S	S	-1	RSU1	rs10445
chr10	16836925	16836925	C	A	20	0.4	T	T	-3	RSU1	rs1049632
chr10	16910918	16910918	G	T	8	0.37	N	K	-2	CUBN	rs1801232
chr10	16922524	16922524	T	C	13	1	T	T	-2	CUBN	rs703064,rs56059527
chr10	16958978	16958978	A	G	24	0.46	A	A	-2	CUBN	rs1801241
chr10	16983377	16983377	G	C	22	1	S	W	-2	CUBN	rs2796835
chr10	16988396	16988396	G	C	22	0.41	P	R	-2	CUBN	rs1801236,rs3740168
chr10	17002001	17002001	A	C	13	0.54	F	C	-2	CUBN	rs2271460
chr10	17007407	17007407	C	T	15	1	C	Y	-1	CUBN	rs1276712
chr10	17019667	17019667	T	C	35	0.51	S	S	-1	CUBN	rs1801234
chr10	17064509	17064509	G	A	37	0.38	P	S	-2	CUBN	rs1801231
chr10	17064621	17064621	A	T	40	0.45	I	I	-2	CUBN	rs1801229
chr10	17153485	17153485	G	A	26	0.35	N	N	-2	CUBN	rs17432826
chr10	17153569	17153569	C	T	33	0.45	S	S	-2	CUBN	rs1801225
chr10	17187527	17187527	G	T	44	0.57	P	T	-2	CUBN	rs1801224
chr10	17193000	17193000	G	A	24	0.67	N	N	-2	CUBN	rs1801223
chr10	17196157	17196157	A	G	12	1	F	S	-1	CUBN	rs1801222
chr10	17796602	17796602	T	C	40	0.55	Y	Y	3	STAM	rs12221
chr10	17931711	17931711	A	G	23	1	S	G	2	MRC1	rs1926736,rs34039386
chr10	18162722	18162722	A	G	22	1	Q	Q	2	MRC1	rs2985837
chr10	18282310	18282310	T	C	18	1	D	D	1	SLC39A12	rs691112
chr10	18294612	18294612	C	A	29	0.48	T	T	1	SLC39A12	rs691513
chr10	18306995	18306995	G	A	42	1	V	I	2	SLC39A12	rs2478568
chr10	20546424	20546424	G	A	19	0.47	V	I	1	PLXDC2	rs3817405
chr10	20574339	20574339	A	G	30	0.47	I	V	2	PLXDC2	rs2778979
chr10	21867802	21867802	G	A	25	0.44	P	P	2	MLLT10	rs1802669
chr10	22042738	22042738	G	A	24	0.46	S	S	2	MLLT10	rs34551826
chr10	22088336	22088336	C	T	14	0.79	A	A	-2	DNAJC1	rs9045
chr10	23330958	23330958	C	T	14	0.57	D	D	1	ARMC3	rs12259839
chr10	23335909	23335909	T	C	32	0.56	S	P	1	ARMC3	rs11013233
chr10	23337258	23337258	G	A	20	0.3	R	Q	3	ARMC3	rs10828395
chr10	24830399	24830399	A	G	13	0.38	S	S	2	KIAA1217	rs1112284
chr10	24872289	24872289	C	G	17	0.53	P	A	1	KIAA1217	rs16924863
chr10	24872891	24872891	C	T	20	0.45	T	T	1	KIAA1217	rs3748218
chr10	24873143	24873143	C	T	24	0.46	I	I	1	KIAA1217	rs2250411
chr10	25352695	25352695	A	G	31	0.52	G	G	1	THNSL1	rs4748997
chr10	25353824	25353824	C	T	30	0.47	L	L	1	THNSL1	rs7086282
chr10	25741347	25741347	C	G	19	1	A	G	2	GPR158	rs2480345
chr10	25928186	25928186	A	G	22	0.41	I	V	1	GPR158	rs10828833
chr10	26326165	26326165	G	T	22	0.27	T	T	1	MYO3A	rs12257119
chr10	26395912	26395912	G	A	19	1	R	H	3	MYO3A	rs3824700
chr10	26395998	26395998	A	G	14	1	I	V	3	MYO3A	rs3824699
chr10	26397753	26397753	C	T	24	1	Y	Y	1	MYO3A	rs35379457,rs3817420
chr10	26397754	26397754	G	A	24	1	V	I	1	MYO3A	rs3817420
chr10	26425584	26425584	G	A	19	0.53	E	E	3	MYO3A	rs41279908
chr10	26486318	26486318	G	A	40	1	S	N	1	MYO3A	rs3758449
chr10	26502796	26502796	G	A	37	0.41	E	E	3	MYO3A	rs3740232
chr10	26503136	26503136	C	A	37	0.38	R	S	3	MYO3A	rs1999240
chr10	27080637	27080637	G	A	27	0.67	P	L	-2	ABI1
chr10	27474489	27474489	G	A	22	0.55	L	L	-1	YME1L1	rs2274634
chr10	27477970	27477970	T	C	13	0.38	T	T	-1	YME1L1	rs12769084
chr10	27499676	27499676	C	T	44	0.55	I	I	1	MASTL	rs1981296
chr10	27515450	27515450	T	C	25	0.52	T	T	2	MASTL	rs10741130
chr10	27727231	27727231	A	G	28	1	*	Q	-2	PTCHD3	rs2505323
chr10	27727781	27727781	T	C	39	1	I	M	-2	PTCHD3	rs1638630
chr10	27727971	27727971	A	G	23	1	M	T	-2	PTCHD3	rs2505327
chr10	27728000	27728000	A	G	24	1	S	S	-2	PTCHD3	rs2484173
chr10	27728115	27728115	T	C	13	1	D	G	-2	PTCHD3	rs2429485
chr10	27732285	27732285	A	C	30	0.37	C	G	-3	PTCHD3	rs2484180
chr10	27742732	27742732	G	A	12	0.5	L	L	-1	PTCHD3	rs11015753
chr10	28268871	28268871	A	G	32	0.41	N	N	-1	ARMC4	rs72116738,rs7893462
chr10	28385424	28385424	T	C	18	1	K	K	-1	MPP7
chr10	28418619	28418619	G	A	23	0.48	L	L	-2	MPP7	rs11006853
chr10	28418764	28418764	T	C	15	1	K	R	-2	MPP7	rs2997211
chr10	29823891	29823891	A	G	14	0.57	L	L	-2	SVIL	rs1056782
chr10	29824078	29824078	G	C	9	0.89	P	A	-2	SVIL	rs2368406,rs71492600
chr10	29852428	29852428	C	A	15	0.67	V	L	-1	SVIL	rs7070135
chr10	29852608	29852608	G	T	18	1	R	R	-1	SVIL	rs7070678
chr10	29861095	29861095	C	T	19	1	V	V	-3	SVIL	rs17756919
chr10	29862038	29862038	C	T	14	1	V	I	-3	SVIL	rs1247696
chr10	29862165	29862165	T	C	13	1	L	L	-3	SVIL	rs7076239
chr10	29879603	29879603	G	A	5	0.8	S	S	-2	SVIL
chr10	29879804	29879804	A	G	5	0.6	Y	Y	-2	SVIL	rs17834991
chr10	29879870	29879870	A	C	10	0.4	A	A	-2	SVIL	rs1270874
chr10	29931266	29931266	C	T	22	0.27			-	SVIL	rs12416605
chr10	30669232	30669232	G	A	29	0.48	R	C	-1	MTPAP	rs1047991
chr10	30768107	30768107	T	C	33	0.97	Y	Y	1	MAP3K8	rs1042058
chr10	30941762	30941762	G	A	23	0.57	N	N	-2	LYZL2	rs9954
chr10	32168617	32168617	A	G	14	0.43	F	S	-1	ARHGAP12	rs2808096
chr10	32181466	32181466	T	C	27	0.37	E	E	-1	ARHGAP12	rs2799021
chr10	32675840	32675840	G	A	9	0.67	L	L	-1	EPC1	rs11597888
chr10	32785254	32785254	A	C	42	0.5	K	Q	1	CCDC7	rs56391924
chr10	32785268	32785268	T	C	41	0.49	N	N	1	CCDC7	rs7897978
chr10	32896752	32896752	A	C	24	0.46	K	T	1	CCDC7	rs12268559
chr10	33014975	33014975	A	G	60	0.98	I	V	2	C10orf68	rs1762526
chr10	33058357	33058357	G	C	9	1	T	T	2	C10orf68	rs1414548
chr10	33163830	33163830	G	C	21	1	G	A	2	C10orf68	rs4448627
chr10	33183402	33183402	G	A	16	0.94	V	I	2	C10orf68	rs1418538
chr10	33240474	33240474	G	A	32	1	C	C	-2	ITGB1	rs2298139,rs17851763
chr10	33249272	33249272	G	T	19	1	G	G	-1	ITGB1	rs2230396
chr10	33509187	33509187	A	G	22	0.5	S	S	-2	NRP1	rs1048804
chr10	33550669	33550669	G	A	20	0.55	Y	Y	-1	NRP1	rs4934838
chr10	33550774	33550774	G	A	16	0.56	P	P	-1	NRP1	rs2229934
chr10	33592701	33592701	C	T	21	0.43	V	V	-2	NRP1	rs2070296,rs7079053
chr10	33592702	33592702	A	G	21	1	V	A	-2	NRP1	rs7079053
chr10	34660226	34660226	C	T	16	0.5	S	S	-2	PARD3	rs3781128
chr10	34728293	34728293	G	A	40	0.97	H	H	-3	PARD3	rs2796011
chr10	35342711	35342711	C	T	14	0.57	S	S	-1	CUL2	rs12830
chr10	35466761	35466761	A	G	42	0.45			+	CREM	rs17499247
chr10	35812408	35812408	G	A	45	0.6	T	T	2	CCNY	rs3802509
chr10	35936963	35936963	G	A	3	1	K	K	2	GJD4	rs595652
chr10	38286466	38286466	T	C	26	0.46	L	L	-1	ZNF25
chr10	42409162	42409162	C	T	11	0.73	Q	Q	-2	ZNF33B	rs7904627
chr10	42409971	42409971	G	A	29	1	R	C	-2	ZNF33B	rs210280
chr10	42601095	42601095	T	C	9	0.56	T	T	3	BMS1	rs7074877
chr10	42612653	42612653	A	G	13	0.54	K	R	3	BMS1	rs787795
chr10	42915974	42915974	A	G	13	0.92	A	A	2	RET	rs1800858
chr10	42933849	42933849	G	T	17	1	L	L	2	RET	rs1800861
chr10	42971174	42971174	A	G	26	0.31	I	V	1	CSGALNACT2
chr10	43431812	43431812	G	A	28	0.61	L	L	2	ZNF485	rs10899839
chr10	44793323	44793323	C	T	7	0.43	L	L	-1	C10orf10	rs3740094
chr10	44816126	44816126	A	T	9	1	I	N	-1	C10orf25	rs12269028
chr10	46419001	46419001	C	G	9	0.44	L	V	1	GPRIN2	rs4926045
chr10	46419005	46419005	G	A	10	0.6	R	H	1	GPRIN2	rs3127818
chr10	46419025	46419025	G	A	11	0.55	V	M	1	GPRIN2	rs3127819
chr10	46419036	46419036	C	T	11	0.45	A	A	1	GPRIN2	rs4925989
chr10	46419196	46419196	A	G	7	1	S	G	1	GPRIN2	rs71185249,rs3127679
chr10	46419204	46419204	G	T	8	0.5	L	L	1	GPRIN2	rs3127680
chr10	46419471	46419471	A	G	9	0.44	S	S	1	GPRIN2	rs3127682
chr10	46419490	46419490	G	T	10	0.6	G	W	1	GPRIN2	rs11204658
chr10	46419583	46419583	G	T	10	0.5	A	S	1	GPRIN2	rs11204659
chr10	46419602	46419602	G	A	10	0.5	R	K	1	GPRIN2	rs7895979
chr10	46419607	46419607	G	A	10	0.5	V	M	1	GPRIN2	rs9422022,rs72407136
chr10	46419610	46419610	A	G	9	0.56	R	G	1	GPRIN2	rs3127683
chr10	46419738	46419738	G	A	6	0.67	G	G	1	GPRIN2	rs4579877
chr10	46420010	46420010	T	C	4	1	V	A	1	GPRIN2	rs3127822
chr10	46420194	46420194	A	G	3	1	P	P	1	GPRIN2	rs3127824
chr10	46507377	46507377	G	A	22	0.45	A	A	1	PPYR1	rs1048156
chr10	46507480	46507480	C	T	23	0.57	L	L	1	PPYR1	rs1129838
chr10	46507507	46507507	C	T	24	0.33	R	C	1	PPYR1	rs3824733
chr10	46507614	46507614	T	C	26	1	A	A	1	PPYR1	rs1936339
chr10	46507686	46507686	C	T	28	0.68	H	H	1	PPYR1	rs1048157
chr10	46507737	46507737	C	T	28	0.64	C	C	1	PPYR1	rs1048158
chr10	46507836	46507836	G	A	20	0.7	S	S	1	PPYR1	rs1129839
chr10	49090014	49090014	T	C	23	0.52	K	E	-1	FRMPD2	rs1864345
chr10	49337801	49337801	T	C	10	1	P	P	-2	ARHGAP22	rs3853761
chr10	49357806	49357806	G	A	8	1	A	A	-2	ARHGAP22	rs4080665
chr10	49791727	49791727	G	A	15	0.4	P	P	-1	LRRC18	rs35986885
chr10	49791766	49791766	G	A	14	0.43	H	H	-1	LRRC18	rs41283291
chr10	49791790	49791790	T	C	14	0.43	T	T	-1	LRRC18	rs10776653,rs11101561
chr10	49897791	49897791	T	C	9	1	E	E	-1	C10orf72	rs1913525
chr10	49985899	49985899	A	G	15	0.4	F	S	-2	C10orf72	rs13088
chr10	50337111	50337111	T	C	23	0.43	Q	R	-1	ERCC6	rs2228529
chr10	50348375	50348375	T	C	20	0.4	R	G	-2	ERCC6	rs2228527
chr10	50348723	50348723	T	C	21	0.57	M	V	-2	ERCC6	rs2228526
chr10	50351039	50351039	G	A	18	0.67	G	G	-1	ERCC6	rs2229760
chr10	50393690	50393690	G	A	23	1	L	L	-1	PGBD3	rs4253073
chr10	50394022	50394022	C	T	23	1	R	K	-1	PGBD3	rs4253072
chr10	50410882	50410882	G	C	11	1	L	L	-1	ERCC6	rs2228524
chr10	50490351	50490351	C	A	5	1	A	E	1	SLC18A3	rs8187730
chr10	50494625	50494625	G	A	25	0.48	A	T	2	CHAT	rs3810950
chr10	50526658	50526658	G	A	8	1	V	M	1	CHAT	rs4838544
chr10	50533153	50533153	T	C	14	1	H	H	3	CHAT	rs8178992
chr10	50542918	50542918	C	T	22	0.55	I	I	1	CHAT	rs3793801
chr10	50586490	50586490	A	G	18	1	R	G	2	C10orf53	rs1258236
chr10	50630215	50630215	G	A	12	0.92	L	L	-2	OGDHL	rs1258184
chr10	51773713	51773713	A	G	12	0.5	N	N	-1	SGMS1	rs10763354
chr10	53744763	53744763	A	G	13	1	A	A	1	DKK1	rs2241529
chr10	54198272	54198272	G	C	14	1	L	L	-2	MBL2	rs930507
chr10	55425497	55425497	C	T	32	0.47	R	Q	-1	PCDH15	rs2135720
chr10	55562648	55562648	T	C	27	0.44	N	S	-3	PCDH15	rs61731389
chr10	56093974	56093974	A	C	49	0.39	S	A	-1	PCDH15	rs11004439
chr10	57788636	57788636	T	C	11	0.91	R	G	-1	ZWINT	rs2241666
chr10	60247399	60247399	T	C	19	0.58	L	L	2	BICC1	rs4344442
chr10	60258559	60258559	T	C	30	0.5	S	P	2	BICC1	rs4948550
chr10	60675250	60675250	G	C	26	0.42	V	L	3	PHYHIPL	rs2452505
chr10	61538722	61538722	C	A	29	0.62	T	T	-3	ANK3	rs3750800
chr10	63190704	63190704	T	C	24	0.96	F	F	1	C10orf107	rs1992625
chr10	63628118	63628118	T	C	9	0.56	H	R	-2	RTKN2	rs3125734
chr10	63647986	63647986	C	T	38	0.42	A	T	-2	RTKN2	rs61850830
chr10	63665989	63665989	C	T	27	1	V	V	-3	RTKN2	rs3852448
chr10	63829339	63829339	G	T	21	0.62	A	S	3	ZNF365	rs3758490
chr10	64085190	64085190	A	G	34	1	T	A	1	ZNF365	rs7076156
chr10	64243318	64243318	T	G	9	0.44	R	R	-2	EGR2	rs45602133
chr10	64243777	64243777	C	T	4	1	P	P	-2	EGR2	rs224083
chr10	67710246	67710246	G	T	42	0.45	V	V	-2	CTNNA3	rs10997034
chr10	67710331	67710331	C	T	33	0.42	S	N	-2	CTNNA3	rs4548513
chr10	69443847	69443847	G	A	35	0.51	S	S	-3	HERC4	rs866255
chr10	69463822	69463822	T	G	50	0.44	A	A	-2	HERC4	rs61755701
chr10	69596103	69596103	T	C	12	0.33	S	S	2	MYPN	rs2673794
chr10	69603927	69603927	G	A	23	0.57	S	N	3	MYPN	rs10997975
chr10	69603975	69603975	G	A	23	0.57	S	N	3	MYPN	rs7916821
chr10	69604264	69604264	C	G	24	0.92	S	R	3	MYPN	rs3814182,rs62620248
chr10	69618850	69618850	T	C	27	1	V	V	1	MYPN	rs10733838
chr10	69629248	69629248	C	A	28	0.39	P	T	1	MYPN	rs7079481
chr10	69721934	69721934	A	G	16	1	D	D	-2	PBLD	rs10823171
chr10	70075861	70075861	A	G	45	0.91	I	M	1	TET1	rs3998860
chr10	70172294	70172294	G	A	33	1	T	T	1	CCAR1	rs1300253
chr10	70366719	70366719	C	T	7	1	Y	Y	3	DDX50	rs5030895
chr10	70418690	70418690	A	G	13	0.23	P	P	1	KIAA1279
chr10	70526858	70526858	G	A	16	1	R	Q	2	SRGN	rs2229498,rs2805910
chr10	70562797	70562797	C	T	14	0.71	S	S	1	VPS26A	rs5030932
chr10	70662670	70662670	C	T	16	0.56	T	I	2	HKDC1	rs72241614,rs874556
chr10	70680381	70680381	C	T	13	1	F	F	1	HKDC1	rs5030948
chr10	70688666	70688666	T	C	5	0.8	W	R	2	HKDC1	rs1111335
chr10	70695446	70695446	C	T	6	0.5	A	A	3	HKDC1
chr10	70730616	70730616	A	G	7	1	H	R	1	HK1	rs906220
chr10	70730640	70730640	G	A	7	1			+	HK1	rs906221
chr10	70773603	70773603	C	G	23	0.48	L	L	1	HK1	rs1133189
chr10	70812426	70812426	G	A	6	0.83	K	K	3	HK1	rs748235
chr10	71061544	71061544	T	C	11	0.64	D	D	1	C10orf35	rs1381932
chr10	71062563	71062563	C	T	5	1	N	N	1	C10orf35	rs12020
chr10	71062698	71062698	T	C	10	1	L	L	1	C10orf35	rs1052152
chr10	71546388	71546388	C	T	9	1	A	A	-2	AIFM2	rs2394656
chr10	71550864	71550864	A	G	12	1	M	T	-1	AIFM2	rs10999147
chr10	71731197	71731197	G	A	10	0.5	A	A	-2	LRRC20
chr10	71849752	71849752	C	T	10	1	H	H	2	EIF4EBP2	rs1043098
chr10	71851466	71851466	G	T	21	1			+	EIF4EBP2	rs3793809
chr10	71865445	71865445	T	C	13	1	H	R	-2	NODAL	rs1904589
chr10	71959707	71959707	G	A	7	0.43	V	V	1	KIAA1274	rs2275059
chr10	71994149	71994149	A	G	8	1	Q	Q	1	KIAA1274	rs7093516
chr10	72028583	72028583	G	A	10	0.9	H	H	-3	PRF1	rs885822
chr10	72028851	72028851	G	A	10	0.4	A	V	-3	PRF1
chr10	72170769	72170769	T	C	6	1	L	P	3	ADAMTS14	rs10823607
chr10	72170869	72170869	C	G	6	1	S	S	3	ADAMTS14	rs10999500
chr10	72183688	72183688	C	T	5	1	C	C	3	ADAMTS14	rs2587475
chr10	72187843	72187843	C	T	5	1	P	P	1	ADAMTS14	rs6480463
chr10	72205013	72205013	C	T	5	1	R	Q	-1	C10orf27	rs2254174
chr10	72289211	72289211	C	T	8	1	I	I	1	SGPL1	rs827255
chr10	72301632	72301632	C	T	36	0.36	V	V	1	SGPL1	rs865832
chr10	72714586	72714586	G	A	10	1	A	A	2	UNC5B	rs12770025
chr10	72781414	72781414	C	T	16	0.69	S	F	3	SLC29A3	rs780668
chr10	72785947	72785947	T	C	7	0.57	T	T	2	SLC29A3	rs2252997,rs34040486,rs2252996
chr10	72785948	72785948	G	A	7	0.57	V	I	2	SLC29A3	rs34040486,rs2252996
chr10	73190638	73190638	A	C	4	0.75	D	E	-2	C10orf54	rs3747869
chr10	73437865	73437865	G	A	12	0.58	R	Q	3	CHST3	rs3740129
chr10	73518081	73518081	C	T	7	0.71	P	P	-1	SPOCK2	rs2306324
chr10	74564381	74564381	T	C	27	0.44	D	G	-1	ECD	rs2271904
chr10	74566670	74566670	T	C	14	0.5	N	S	-2	ECD	rs36152134
chr10	74567822	74567822	C	T	50	0.52	E	E	-3	ECD	rs2271905
chr10	74569140	74569140	C	G	23	0.35	E	Q	-2	ECD	rs3736518
chr10	74586179	74586179	T	A	29	0.45	A	A	-1	ECD	rs12241093
chr10	74593568	74593568	C	T	26	0.5	R	Q	-1	ECD	rs3812619
chr10	74705263	74705263	T	C	26	0.65	N	D	-1	TTC18	rs4294502
chr10	74726869	74726869	A	C	47	0.55	L	L	-1	TTC18	rs6480692
chr10	74765259	74765259	G	A	20	0.5	C	C	-1	TTC18	rs7910541
chr10	74818122	74818122	A	G	13	0.46	D	D	-1	ANXA7	rs2234965
chr10	75061829	75061829	C	A	16	0.56	L	L	-3	MYOZ1	rs41280400
chr10	75076918	75076918	G	T	4	0.75	S	Y	-2	SYNPO2L	rs34163229
chr10	75176680	75176680	T	C	24	0.54	Y	Y	1	SEC24C	rs2306325
chr10	75197714	75197714	A	G	8	0.37	T	T	1	SEC24C	rs4746147
chr10	75343107	75343107	T	C	9	1	L	P	3	PLAU	rs2227564
chr10	75535071	75535071	G	A	14	0.57	P	P	2	VCL	rs767809
chr10	75541741	75541741	C	G	16	0.44	G	G	1	VCL	rs2131956
chr10	76458624	76458624	G	T	18	0.56	D	Y	2	MYST4
chr10	77477033	77477033	T	C	10	0.6	L	L	1	C10orf11	rs1898071
chr10	79254184	79254184	G	C	19	0.47	R	R	-1	DLG5	rs1248629
chr10	79286611	79286611	T	C	6	1	Q	R	-2	DLG5	rs1248696
chr10	79429757	79429757	C	T	19	0.53	T	T	-1	POLR3A
chr10	79430824	79430824	A	G	15	0.67	C	C	-2	POLR3A	rs35536566
chr10	79463694	79463694	C	T	16	0.56			+	RPS24	rs3740253
chr10	81691702	81691702	T	C	4	1	T	A	-2	SFTPD	rs2243639,rs17884760
chr10	81696304	81696304	A	G	21	0.52	M	T	-1	SFTPD	rs721917
chr10	81831672	81831672	G	T	16	1	L	L	1	C10orf57	rs1932574
chr10	81891893	81891893	G	A	9	0.33	R	H	2	PLAC9
chr10	82024822	82024822	A	G	5	0.6	A	A	-1	MAT1A	rs10887711
chr10	82024834	82024834	T	C	6	0.5	V	V	-1	MAT1A	rs10788546
chr10	82030032	82030032	A	G	18	0.28	A	A	-1	MAT1A	rs1143694
chr10	85964211	85964211	C	T	16	0.69	P	S	1	PCDH21	rs45584033
chr10	85983816	85983816	A	G	13	1	N	N	-2	LRIT1	rs4933986
chr10	86121039	86121039	A	G	34	0.38	N	S	1	FAM190B	rs3814205
chr10	86263229	86263229	T	C	40	0.45	S	P	2	FAM190B	rs11557865
chr10	87888709	87888709	G	A	23	0.39	D	D	-2	GRID1	rs17106320
chr10	88014423	88014423	T	C	21	0.38			-	GRID1	rs2607863
chr10	88193048	88193048	T	C	23	0.61	T	T	-2	WAPAL	rs7094132
chr10	88412096	88412096	C	T	7	0.57	T	I	3	OPN4	rs1079610
chr10	88686602	88686602	C	G	16	0.44	V	L	-2	MMRN2	rs34587013
chr10	88720292	88720292	T	C	6	0.5	I	I	2	C10orf116	rs4869
chr10	88901821	88901821	A	G	21	0.57	S	G	1	FAM35A	rs72809945
chr10	88920229	88920229	A	T	15	0.4	S	C	2	FAM35A	rs11202365
chr10	88929878	88929878	C	T	15	0.4	A	V	2	FAM35A
chr10	88929942	88929942	T	C	12	1	G	G	2	FAM35A	rs7081609
chr10	90332817	90332817	C	G	22	0.32	E	D	-1	RNLS	rs2296545
chr10	90340398	90340398	T	C	37	0.38			+	LIPJ	rs17109533
chr10	90340398	90340398	T	C	37	0.16			+	LIPJ	rs17109533
chr10	90343813	90343813	C	T	30	0.33	S	S	2	LIPJ	rs41298235
chr10	90344410	90344410	T	C	35	0.43	D	D	3	LIPJ
chr10	90346535	90346535	A	T	24	0.54	S	S	1	LIPJ	rs41299155
chr10	90346578	90346578	A	G	23	1	I	V	1	LIPJ	rs1409136
chr10	90575799	90575799	G	A	42	0.4	G	G	-1	ANKRD22	rs7893917
chr10	90761809	90761809	T	C	28	0.57	T	T	2	FAS	rs2234978
chr10	90956526	90956526	C	T	8	1	A	A	-1	CH25H	rs4078488
chr10	90997340	90997340	T	G	16	0.5	T	P	-1	LIPA	rs1051338
chr10	91133509	91133509	T	A	34	1	G	G	3	IFIT1L	rs304494
chr10	91152477	91152477	A	G	28	1	K	K	3	IFIT1	rs303211
chr10	91152657	91152657	C	T	22	1	D	D	3	IFIT1	rs303210
chr10	91167980	91167980	C	T	44	1	Y	Y	3	IFIT5	rs304448
chr10	91342946	91342946	G	A	19	0.21	C	C	-3	PANK1	rs2296616
[truncated: 12,221 more rows]

## Sheet: ST3_LOH_HCC1954
LOH genes in HCC1954	Gene Product	Type of Molecule	Chromosome Location	Expression Level (Average Base-Pair Coverage per Gene)
ABCA7	ATP-binding cassette, sub-family A (ABC1), member 7	transporter	chr19	Not expressed
ACOT12	acyl-CoA thioesterase 12	enzyme	chr5	0.054
ACSBG2	acyl-CoA synthetase bubblegum family member 2	enzyme	chr19	0.711
ACSL6	acyl-CoA synthetase long-chain family member 6	enzyme	chr5	0.402
ADAM18	ADAM metallopeptidase domain 18	peptidase	chr8	Not expressed
ADAM7	ADAM metallopeptidase domain 7	peptidase	chr8	Not expressed
ADAMDEC1	ADAM-like, decysin 1	peptidase	chr8	0.042
ADCK5	aarF domain containing kinase 5	kinase	chr8	38.187
ADCY2	adenylate cyclase 2 (brain)	enzyme	chr5	1.239
ADORA2A	adenosine A2a receptor	G-protein coupled receptor	chr22	15.713
AGGF1	angiogenic factor with G patch and FHA domains 1	N/A	chr5	81.603
AIFM1	apoptosis-inducing factor, mitochondrion-associated, 1	enzyme	chrX	405.988
ANGPT2	angiopoietin 2	growth factor	chr8	1.803
ANK1	ankyrin 1, erythrocytic	N/A	chr8	0.388
ANKH	ankylosis, progressive homolog (mouse)	transporter	chr5	88.446
ANKRD55	ankyrin repeat domain 55	transcription regulator	chr5	0.056
ARHGAP26	Rho GTPase activating protein 26	N/A	chr5	20.035
ARHGAP30	Rho GTPase activating protein 30	N/A	chr1	9.08
ARHGEF10	Rho guanine nucleotide exchange factor (GEF) 10	peptidase	chr8	30.611
ARHGEF15	Rho guanine nucleotide exchange factor (GEF) 15	N/A	chr17	0.056
ARMCX6	armadillo repeat containing, X-linked 6	N/A	chrX	68.73
ARNTL2	aryl hydrocarbon receptor nuclear translocator-like 2	transcription regulator	chr12	24.135
ARSB	arylsulfatase B	enzyme	chr5	45.975
ARSK	arylsulfatase family, member K	enzyme	chr5	17.521
ASAH1	N-acylsphingosine amidohydrolase (acid ceramidase) 1	enzyme	chr8	240.781
ATF7IP	activating transcription factor 7 interacting protein	transcription regulator	chr12	141.946
ATG10	ATG10 autophagy related 10 homolog (S. cerevisiae)	N/A	chr5	Not expressed
ATP2A3	ATPase, Ca++ transporting, ubiquitous	transporter	chr17	0.101
ATP2B3	ATPase, Ca++ transporting, plasma membrane 3	transporter	chrX	0.01
ATP7A	ATPase, Cu++ transporting, alpha polypeptide	transporter	chrX	60.538
BCL2L13	BCL2-like 13 (apoptosis facilitator)	N/A	chr22	209.936
BCR	breakpoint cluster region	kinase	chr22	198.843
BEX2	brain expressed X-linked 2	N/A	chrX	38.47
BRCA1	breast cancer 1, early onset	transcription regulator	chr17	91.58
C12orf11	chromosome 12 open reading frame 11	N/A	chr12	51.43
C12orf35	chromosome 12 open reading frame 35	N/A	chr12	36.281
C17orf47	chromosome 17 open reading frame 47	N/A	chr17	0.131
C17orf57	chromosome 17 open reading frame 57	N/A	chr17	1.095
C17orf79	chromosome 17 open reading frame 79	N/A	chr17	217.498
C20orf114	chromosome 20 open reading frame 114	N/A	chr20	826.261
C5orf25	chromosome 5 open reading frame 25	N/A	chr5	44.103
C5orf41	chromosome 5 open reading frame 41	N/A	chr5	7.784
C5orf45	chromosome 5 open reading frame 45	N/A	chr5	19.844
C5orf46	chromosome 5 open reading frame 46	N/A	chr5	3.376
C8orf41	chromosome 8 open reading frame 41	N/A	chr8	23.459
CA10	carbonic anhydrase X	enzyme	chr17	Not expressed
CALCOCO2	calcium binding and coiled-coil domain 2	N/A	chr17	227.248
CAPRIN2	caprin family member 2	N/A	chr12	11.247
CATSPER3	cation channel, sperm associated 3	ion channel	chr5	4.084
CBWD1	COBW domain containing 1	N/A	chr9	58.286
CCDC116	coiled-coil domain containing 116	N/A	chr22	0.677
CCDC69	coiled-coil domain containing 69	N/A	chr5	28.468
CCDC86	coiled-coil domain containing 86	N/A	chr11	87.493
CCDC91	coiled-coil domain containing 91	N/A	chr12	40.165
CCL15	chemokine (C-C motif) ligand 15	cytokine	chr17	0.419
CCNH	cyclin H	transcription regulator	chr5	241.678
CCT6B	chaperonin containing TCP1, subunit 6B (zeta 2)	transporter	chr17	9.445
CCT8L2	chaperonin containing TCP1, subunit 8 (theta)-like 2	ion channel	chr22	0.035
CD300E	CD300e molecule	N/A	chr17	0.049
CD68	CD68 molecule	N/A	chr17	58.419
CDC27	cell division cycle 27 homolog (S. cerevisiae)	N/A	chr17	149.046
CDH12	cadherin 12, type 2 (N-cadherin 2)	N/A	chr5	0.531
CDH18	cadherin 18, type 2	N/A	chr5	0.094
CDK7	cyclin-dependent kinase 7	kinase	chr5	233.947
CEP120	centrosomal protein 120kDa	N/A	chr5	39.867
CHD3	chromodomain helicase DNA binding protein 3	enzyme	chr17	657.99
CLEC2D	C-type lectin domain family 2, member D	transmembrane receptor	chr12	13.688
CNGA2	cyclic nucleotide gated channel alpha 2	ion channel	chrX	2.149
CNTROB	centrobin, centrosomal BRCA2 interacting protein	N/A	chr17	98.544
COIL	coilin	N/A	chr17	75.84
COL22A1	collagen, type XXII, alpha 1	N/A	chr8	Not expressed
COL4A3BP	collagen, type IV, alpha 3 (Goodpasture antigen) binding protein	kinase	chr5	58.79
COL4A5	collagen, type IV, alpha 5	N/A	chrX	66.239
COPS3	COP9 constitutive photomorphogenic homolog subunit 3 (Arabidopsis)	N/A	chr17	392.906
COPS5	COP9 constitutive photomorphogenic homolog subunit 5 (Arabidopsis)	transcription regulator	chr8	402.185
COX10	COX10 homolog, cytochrome c oxidase assembly protein, heme A: farnesyltransferase (yeast)	enzyme	chr17	81.921
CSF2	colony stimulating factor 2 (granulocyte-macrophage)	cytokine	chr5	0.622
CSGALNACT1	chondroitin sulfate N-acetylgalactosaminyltransferase 1	enzyme	chr8	41.535
CT45A5	cancer/testis antigen family 45, member A5	N/A	chrX	Not expressed
CTNND2	catenin (cadherin-associated protein), delta 2 (neural plakophilin-related arm-repeat protein)	N/A	chr5	0.292
CTXN3	cortexin 3	N/A	chr5	0.704
CXCL16	chemokine (C-X-C motif) ligand 16	cytokine	chr17	220.073
CXorf1	chromosome X open reading frame 1	N/A	chrX	Not expressed
CXorf40A	chromosome X open reading frame 40A	N/A	chrX	19.396
CXorf57	chromosome X open reading frame 57	N/A	chrX	10.633
CYSLTR1	cysteinyl leukotriene receptor 1	G-protein coupled receptor	chrX	31.69
CYTSA	cytospin A	N/A	chr22	135.893
DCX	doublecortin	N/A	chrX	0.666
DEFA4	defensin, alpha 4, corticostatin	N/A	chr8	Not expressed
DENND1A	DENN/MADD domain containing 1A	N/A	chr9	62.184
DGKE	diacylglycerol kinase, epsilon 64kDa	kinase	chr17	15.056
DIMT1L	DIM1 dimethyladenosine transferase 1-like (S. cerevisiae)	enzyme	chr5	140.906
DIRAS1	DIRAS family, GTP-binding RAS-like 1	enzyme	chr19	10.701
DKK4	dickkopf homolog 4 (Xenopus laevis)	N/A	chr8	0.086
DLC1	deleted in liver cancer 1	N/A	chr8	0.039
DNAH2	dynein, axonemal, heavy chain 2	N/A	chr17	0.962
DNAH5	dynein, axonemal, heavy chain 5	enzyme	chr5	5.403
DNAH9	dynein, axonemal, heavy chain 9	N/A	chr17	0.023
DNAJC18	DnaJ (Hsp40) homolog, subfamily C, member 18	enzyme	chr5	16.562
DOCK11	dedicator of cytokinesis 11	N/A	chrX	7.408
DOCK2	dedicator of cytokinesis 2	N/A	chr5	15.85
DOCK5	dedicator of cytokinesis 5	N/A	chr8	68.053
DOCK8	dedicator of cytokinesis 8	N/A	chr9	34.404
DRP2	dystrophin related protein 2	N/A	chrX	1.415
EDA	ectodysplasin A	cytokine	chrX	3.382
EIF4A1	eukaryotic translation initiation factor 4A, isoform 1	translation regulator	chr17	2522.08
ELOVL7	ELOVL family member 7, elongation of long chain fatty acids (yeast)	N/A	chr5	15.968
EME1	essential meiotic endonuclease 1 homolog 1 (S. pombe)	N/A	chr17	54.315
ENG	endoglin	N/A	chr9	23.129
ENO3	enolase 3 (beta, muscle)	enzyme	chr17	9.162
ENTPD4	ectonucleoside triphosphate diphosphohydrolase 4	enzyme	chr8	66.396
EPN3	epsin 3	N/A	chr17	133.219
EPX	eosinophil peroxidase	enzyme	chr17	0.332
ERAP1	endoplasmic reticulum aminopeptidase 1	peptidase	chr5	62.811
ERBB2IP	erbb2 interacting protein	cytokine	chr5	Not expressed
ESCO2	establishment of cohesion 1 homolog 2 (S. cerevisiae)	N/A	chr8	46.213
ETNK1	ethanolamine kinase 1	kinase	chr12	13.743
ETV6	ets variant 6	transcription regulator	chr12	103.445
F9	coagulation factor IX	peptidase	chrX	Not expressed
FAM135B	family with sequence similarity 135, member B	enzyme	chr8	Not expressed
FAM151B	family with sequence similarity 151, member B	N/A	chr5	12.123
FAM46D	family with sequence similarity 46, member D	N/A	chrX	0.128
FAT2	FAT tumor suppressor homolog 2 (Drosophila)	N/A	chr5	24.961
FBN2	fibrillin 2	N/A	chr5	1.072
FBXO25	F-box protein 25	enzyme	chr8	23.881
FBXW10	F-box and WD repeat domain containing 10	N/A	chr17	0.36
FDFT1	farnesyl-diphosphate farnesyltransferase 1	enzyme	chr8	741.674
FGD4	FYVE, RhoGEF and PH domain containing 4	N/A	chr12	13.388
FGL1	fibrinogen-like 1	N/A	chr8	14.328
FMR1NB	fragile X mental retardation 1 neighbor	N/A	chrX	Not expressed
FNIP1	folliculin interacting protein 1	N/A	chr5	66.827
FOXD4	forkhead box D4	transcription regulator	chr9	2.137
FUT6	fucosyltransferase 6 (alpha (1,3) fucosyltransferase)	enzyme	chr19	4.64
FZD3	frizzled homolog 3 (Drosophila)	G-protein coupled receptor	chr8	20.144
GABRA6	gamma-aminobutyric acid (GABA) A receptor, alpha 6	ion channel	chr5	Not expressed
GABRG2	gamma-aminobutyric acid (GABA) A receptor, gamma 2	ion channel	chr5	0.295
GEMIN5	gem (nuclear organelle) associated protein 5	N/A	chr5	93.696
GGNBP2	gametogenetin binding protein 2	N/A	chr17	315.889
GLRX	glutaredoxin (thioltransferase)	enzyme	chr5	326.061
GNA11	guanine nucleotide binding protein (G protein), alpha 11 (Gq class)	enzyme	chr19	319.892
GNAZ	guanine nucleotide binding protein (G protein), alpha z polypeptide	enzyme	chr22	25.99
GOSR2	golgi SNAP receptor complex member 2	transporter	chr17	94.835
GPR112	G protein-coupled receptor 112	G-protein coupled receptor	chrX	0.708
GPR151	G protein-coupled receptor 151	G-protein coupled receptor	chr5	0.285
GPR174	G protein-coupled receptor 174	G-protein coupled receptor	chrX	0.163
GRIN3B	glutamate receptor, ionotropic, N-methyl-D-aspartate 3B	ion channel	chr19	1.53
GRM6	glutamate receptor, metabotropic 6	G-protein coupled receptor	chr5	3.867
GUCY2D	guanylate cyclase 2D, membrane (retina-specific)	kinase	chr17	0.357
HDAC8	histone deacetylase 8	transcription regulator	chrX	123.434
HEXB	hexosaminidase B (beta polypeptide)	enzyme	chr5	464.471
HMGCR	3-hydroxy-3-methylglutaryl-Coenzyme A reductase	enzyme	chr5	314.461
HMMR	hyaluronan-mediated motility receptor (RHAMM)	N/A	chr5	116.996
HSD17B4	hydroxysteroid (17-beta) dehydrogenase 4	enzyme	chr5	42.606
HSPA9	heat shock 70kDa protein 9 (mortalin)	N/A	chr5	1316.22
IL3	interleukin 3 (colony-stimulating factor, multiple)	cytokine	chr5	0.266
IL31RA	interleukin 31 receptor A	transmembrane receptor	chr5	Not expressed
IL9	interleukin 9	cytokine	chr5	Not expressed
IMP5	intramembrane protease 5	peptidase	chr17	Not expressed
INADL	InaD-like (Drosophila)	N/A	chr1	115.364
INPP5K	inositol polyphosphate-5-phosphatase K	phosphatase	chr17	70.046
IPO11	importin 11	transporter	chr5	58.434
IQGAP2	IQ motif containing GTPase activating protein 2	N/A	chr5	84.18
IRAK1	interleukin-1 receptor-associated kinase 1	kinase	chrX	386.65
ITGA1	integrin, alpha 1	N/A	chr5	14.01
ITGA2	integrin, alpha 2 (CD49B, alpha 2 subunit of VLA-2 receptor)	N/A	chr5	87.36
ITGB3	integrin, beta 3 (platelet glycoprotein IIIa, antigen CD61)	transmembrane receptor	chr17	49.776
KCTD8	potassium channel tetramerisation domain containing 8	N/A	chr4	1.071
KIAA0528	KIAA0528	N/A	chr12	20.191
KIAA2022	KIAA2022	N/A	chrX	0.076
KIF1C	kinesin family member 1C	N/A	chr17	636.433
KIF2B	kinesin family member 2B	N/A	chr17	Not expressed
KLHDC9	kelch domain containing 9	N/A	chr1	0.408
KLHL6	kelch-like 6 (Drosophila)	N/A	chr3	1.95
KLRB1	killer cell lectin-like receptor subfamily B, member 1	transmembrane receptor	chr12	Not expressed
KPNB1	karyopherin (importin) beta 1	transporter	chr17	1321.05
LECT2	leukocyte cell-derived chemotaxin 2	N/A	chr5	0.803
LGALS3BP	lectin, galactoside-binding, soluble, 3 binding protein	transmembrane receptor	chr17	891.024
LNPEP	leucyl/cystinyl aminopeptidase	peptidase	chr5	94.242
LPL	lipoprotein lipase	enzyme	chr8	0.025
LRMP	lymphoid-restricted membrane protein	N/A	chr12	3.373
LSM11	LSM11, U7 small nuclear RNA associated	N/A	chr5	10.057
LSS	lanosterol synthase (2,3-oxidosqualene-lanosterol cyclase)	enzyme	chr21	366.127
MAGEA11	melanoma antigen family A, 11	N/A	chrX	Not expressed
MAGEE2	melanoma antigen family E, 2	N/A	chrX	Not expressed
MANSC1	MANSC domain containing 1	N/A	chr12	87.091
MAP2K4	mitogen-activated protein kinase kinase 4	kinase	chr17	127.47
MAT2B	methionine adenosyltransferase II, beta	enzyme	chr5	175.032
MCM4	minichromosome maintenance complex component 4	enzyme	chr8	594.363
MCTP1	multiple C2 domains, transmembrane 1	N/A	chr5	Not expressed
MECP2	methyl CpG binding protein 2 (Rett syndrome)	transcription regulator	chrX	88.004
MEGF10	multiple EGF-like-domains 10	N/A	chr5	0.085
MFSD6L	major facilitator superfamily domain containing 6-like	N/A	chr17	Not expressed
MID2	midline 2	N/A	chrX	32.857
MIER3	mesoderm induction early response 1, family member 3	N/A	chr5	27.916
MIR888	microRNA 888	microRNA	chrX	Not expressed
MOBKL2A	MOB1, Mps One Binder kinase activator-like 2A (yeast)	N/A	chr19	167.803
MPDU1	mannose-P-dolichol utilization defect 1	N/A	chr17	274.584
MPP1	membrane protein, palmitoylated 1, 55kDa	kinase	chrX	0.444
MRPL27	mitochondrial ribosomal protein L27	N/A	chr17	884.486
MRPL45	mitochondrial ribosomal protein L45	N/A	chr17	338.409
MRPS36	mitochondrial ribosomal protein S36	N/A	chr5	92.942
MSH3	mutS homolog 3 (E. coli)	enzyme	chr5	67.932
MSRA	methionine sulfoxide reductase A	enzyme	chr8	5.923
MTMR9	myotubularin related protein 9	phosphatase	chr8	11.6
MYCBPAP	MYCBP associated protein	N/A	chr17	0.043
MYH3	myosin, heavy chain 3, skeletal muscle, embryonic	enzyme	chr17	1.03
MYH4	myosin, heavy chain 4, skeletal muscle	N/A	chr17	Not expressed
MYH8	myosin, heavy chain 8, skeletal muscle, perinatal	N/A	chr17	Not expressed
MYOM2	myomesin (M-protein) 2, 165kDa	N/A	chr8	Not expressed
NAT2	N-acetyltransferase 2 (arylamine N-acetyltransferase)	enzyme	chr8	1.998
NDRG1	N-myc downstream regulated 1	kinase	chr8	285.328
NDST1	N-deacetylase/N-sulfotransferase (heparan glucosaminyl) 1	enzyme	chr5	214.833
NLN	neurolysin (metallopeptidase M3 family)	peptidase	chr5	112.354
NMT1	N-myristoyltransferase 1	enzyme	chr17	289.12
NOP58	NOP58 ribonucleoprotein homolog (yeast)	enzyme	chr2	399.773
NR2F1	nuclear receptor subfamily 2, group F, member 1	ligand-dependent nuclear receptor	chr5	9.862
NRG1	neuregulin 1	growth factor	chr8	Not expressed
NTN1	netrin 1	N/A	chr17	5.69
NTRK2	neurotrophic tyrosine kinase, receptor, type 2	kinase	chr9	2.542
NUP62CL	nucleoporin 62kDa C-terminal like	N/A	chrX	0.757
NUP88	nucleoporin 88kDa	transporter	chr17	187.188
ODF4	outer dense fiber of sperm tails 4	N/A	chr17	1.898
ODZ1	odz, odd Oz/ten-m homolog 1(Drosophila)	peptidase	chrX	1.162
OLR1	oxidized low density lipoprotein (lectin-like) receptor 1	transmembrane receptor	chr12	27.542
OPN1LW	opsin 1 (cone pigments), long-wave-sensitive	G-protein coupled receptor	chrX	Not expressed
OR10H5	olfactory receptor, family 10, subfamily H, member 5	N/A	chr19	Not expressed
OR13H1	olfactory receptor, family 13, subfamily H, member 1	G-protein coupled receptor	chrX	0.037
OR1A2	olfactory receptor, family 1, subfamily A, member 2	G-protein coupled receptor	chr17	Not expressed
OR1B1	olfactory receptor, family 1, subfamily B, member 1	G-protein coupled receptor	chr9	0.148
OR1E1	olfactory receptor, family 1, subfamily E, member 1	G-protein coupled receptor	chr17	Not expressed
OR3A4	olfactory receptor, family 3, subfamily A, member 4	G-protein coupled receptor	chr17	Not expressed
OR4D2	olfactory receptor, family 4, subfamily D, member 2	G-protein coupled receptor	chr17	Not expressed
OSMR	oncostatin M receptor	transmembrane receptor	chr5	734.742
OTOP3	otopetrin 3	N/A	chr17	Not expressed
P2RY10	purinergic receptor P2Y, G-protein coupled, 10	G-protein coupled receptor	chrX	0.232
P4HB	prolyl 4-hydroxylase, beta polypeptide	enzyme	chr17	2617.93
PBK	PDZ binding kinase	kinase	chr8	84.658
PCDHA1	protocadherin alpha 1	N/A	chr5	0.169
PCDHA10	protocadherin alpha 10	N/A	chr5	14.981
PCDHA3	protocadherin alpha 3	N/A	chr5	0.058
PCDHA4	protocadherin alpha 4	N/A	chr5	0.013
PCDHA5	protocadherin alpha 5	N/A	chr5	0.06
PCDHA7	protocadherin alpha 7	N/A	chr5	0.041
PCDHA9	protocadherin alpha 9	N/A	chr5	0.358
PCDHAC1	protocadherin alpha subfamily C, 1	N/A	chr5	0.394
PCDHAC2	protocadherin alpha subfamily C, 2	N/A	chr5	0.035
PCDHB10	protocadherin beta 10	N/A	chr5	0.388
PCDHB13	protocadherin beta 13	N/A	chr5	1.119
PCDHB15	protocadherin beta 15	N/A	chr5	6.423
PCDHB16	protocadherin beta 16	N/A	chr5	2.053
PCDHB2	protocadherin beta 2	N/A	chr5	6.856
PCDHB6	protocadherin beta 6	N/A	chr5	1.645
PCDHB7	protocadherin beta 7	N/A	chr5	0.305
PCDHGA1	protocadherin gamma subfamily A, 1	N/A	chr5	0.927
PCDHGC3	protocadherin gamma subfamily C, 3	N/A	chr5	32.528
PCGF2	polycomb group ring finger 2	transcription regulator	chr17	141.526
PCSK1	proprotein convertase subtilisin/kexin type 1	peptidase	chr5	0.251
PDE6A	phosphodiesterase 6A, cGMP-specific, rod, alpha	enzyme	chr5	9.116
PDGFRL	platelet-derived growth factor receptor-like	kinase	chr8	7.957
PDK2	pyruvate dehydrogenase kinase, isozyme 2	kinase	chr17	3.108
PDZD2	PDZ domain containing 2	N/A	chr5	66.959
PFAS	phosphoribosylformylglycinamidine synthase	enzyme	chr17	54.528
PI4KA	phosphatidylinositol 4-kinase, catalytic, alpha	kinase	chr22	297.07
PIK3R1	phosphoinositide-3-kinase, regulatory subunit 1 (alpha)	kinase	chr5	310.182
PIP4K2B	phosphatidylinositol-5-phosphate 4-kinase, type II, beta	kinase	chr17	132.426
PIP5K1C	phosphatidylinositol-4-phosphate 5-kinase, type I, gamma	kinase	chr19	89.049
PJA1	praja ring finger 1	enzyme	chrX	93.47
PLAT	plasminogen activator, tissue	peptidase	chr8	526.052
PLD2	phospholipase D2	enzyme	chr17	102.575
PLXNA3	plexin A3	transmembrane receptor	chrX	77.034
POLK	polymerase (DNA directed) kappa	enzyme	chr5	30.963
PPM1F	protein phosphatase 1F (PP2C domain containing)	phosphatase	chr22	168.158
PRAMEF1	PRAME family member 1	N/A	chr1	Not expressed
PSMB6	proteasome (prosome, macropain) subunit, beta type, 6	peptidase	chr17	911.985
PTPRS	protein tyrosine phosphatase, receptor type, S	phosphatase	chr19	290.536
PZP	pregnancy-zone protein	N/A	chr12	0.068
RAB11FIP1	RAB11 family interacting protein 1 (class I)	N/A	chr8	88.306
RAB36	RAB36, member RAS oncogene family	enzyme	chr22	45.729
RASGRF2	Ras protein-specific guanine nucleotide-releasing factor 2	N/A	chr5	0.298
RB1CC1	RB1-inducible coiled-coil 1	N/A	chr8	136.687
RERGL	RERG/RAS-like	N/A	chr12	0.406
RFX2	regulatory factor X, 2 (influences HLA class II expression)	transcription regulator	chr19	11.143
RGL4	ral guanine nucleotide dissociation stimulator-like 4	N/A	chr22	18.654
RGS7BP	regulator of G-protein signaling 7 binding protein	N/A	chr5	0.534
RHOBTB3	Rho-related BTB domain containing 3	enzyme	chr5	345.536
RIOK2	RIO kinase 2 (yeast)	kinase	chr5	52.165
RNF213	ring finger protein 213	N/A	chr17	124.969
RNFT1	ring finger protein, transmembrane 1	N/A	chr17	27.061
RPA1	replication protein A1, 70kDa	N/A	chr17	253.322
RPAIN	RPA interacting protein	N/A	chr17	31.32
RPL39	ribosomal protein L39	N/A	chrX	6586.46
RRS1	RRS1 ribosome biogenesis regulator homolog (S. cerevisiae)	N/A	chr8	229.163
RSAD1	radical S-adenosyl methionine domain containing 1	N/A	chr17	28.178
RTDR1	rhabdoid tumor deletion region gene 1	N/A	chr22	2.301
SAGE1	sarcoma antigen 1	N/A	chrX	0.471
SAT2	spermidine/spermine N1-acetyltransferase family member 2	enzyme	chr17	208.315
SDCCAG10	serologically defined colon cancer antigen 10	enzyme	chr5	127.892
SDK2	sidekick homolog 2 (chicken)	N/A	chr17	2.735
SEMA5A	sema domain, seven thrombospondin repeats (type 1 and type 1-like), transmembrane domain (TM) and short cytoplasmic domain, (semaphorin) 5A	transmembrane receptor	chr5	0.889
SEPT4	septin 4	N/A	chr17	1.713
SERPIND1	serpin peptidase inhibitor, clade D (heparin cofactor), member 1	N/A	chr22	0.971
SERPINF1	serpin peptidase inhibitor, clade F (alpha-2 antiplasmin, pigment epithelium derived factor), member 1	N/A	chr17	21.669
SFRS12IP1	SFRS12-interacting protein 1	N/A	chr5	11.93
SFXN1	sideroflexin 1	transporter	chr5	214.074
SH2D4A	SH2 domain containing 4A	N/A	chr8	50.751
SH3TC2	SH3 domain and tetratricopeptide repeats 2	N/A	chr5	6.435
SHPK	sedoheptulokinase	kinase	chr17	85.934
SIL1	SIL1 homolog, endoplasmic reticulum chaperone (S. cerevisiae)	transporter	chr5	116.934
SKIV2L2	superkiller viralicidic activity 2-like 2 (S. cerevisiae)	N/A	chr5	136.326
DOLK	dolichol kinase	enzyme	chr9	155.199
SLC30A5	solute carrier family 30 (zinc transporter), member 5	transporter	chr5	92.733
SLC36A3	solute carrier family 36 (proton/amino acid symporter), member 3	transporter	chr5	0.86
SLC39A11	solute carrier family 39 (metal ion transporter), member 11	transporter	chr17	163.227
SLC4A1	solute carrier family 4, anion exchanger, member 1 (erythrocyte membrane protein band 3, Diego blood group)	transporter	chr17	2.588
SLCO1A2	solute carrier organic anion transporter family, member 1A2	transporter	chr12	1.528
SLCO1B3	solute carrier organic anion transporter family, member 1B3	transporter	chr12	Not expressed
SLCO1C1	solute carrier organic anion transporter family, member 1C1	transporter	chr12	Not expressed
SLCO6A1	solute carrier organic anion transporter family, member 6A1	transporter	chr5	Not expressed
SLITRK2	SLIT and NTRK-like family, member 2	N/A	chrX	0.285
SLITRK4	SLIT and NTRK-like family, member 4	N/A	chrX	0.12
SLU7	SLU7 splicing factor homolog (S. cerevisiae)	enzyme	chr5	131.792
SMCR8	Smith-Magenis syndrome chromosome region, candidate 8	N/A	chr17	72.036
SMYD4	SET and MYND domain containing 4	N/A	chr17	50.379
SNF8	SNF8, ESCRT-II complex subunit, homolog (S. cerevisiae)	enzyme	chr17	240.072
SNRPD3	small nuclear ribonucleoprotein D3 polypeptide 18kDa	N/A	chr22	1366.45
SNTG1	syntrophin, gamma 1	N/A	chr8	Not expressed
SOX5	SRY (sex determining region Y)-box 5	transcription regulator	chr12	0.016
SPAG11B	sperm associated antigen 11B	N/A	chr8	0.15
SPARC	secreted protein, acidic, cysteine-rich (osteonectin)	N/A	chr5	10.413
SPATA20	spermatogenesis associated 20	N/A	chr17	178.887
SPATA22	spermatogenesis associated 22	N/A	chr17	Not expressed
SPNS3	spinster homolog 3 (Drosophila)	N/A	chr17	0.294
SQSTM1	sequestosome 1	transcription regulator	chr5	663.39
STK10	serine/threonine kinase 10	kinase	chr5	54.383
STXBP4	syntaxin binding protein 4	N/A	chr17	14.787
STYK1	serine/threonine/tyrosine kinase 1	kinase	chr12	15.039
SYT10	synaptotagmin X	transporter	chr12	0.021
TAS2R20	taste receptor, type 2, member 20	G-protein coupled receptor	chr12	2.376
TAS2R7	taste receptor, type 2, member 7	G-protein coupled receptor	chr12	Not expressed
TAS2R8	taste receptor, type 2, member 8	G-protein coupled receptor	chr12	Not expressed
TAS2R9	taste receptor, type 2, member 9	G-protein coupled receptor	chr12	0.028
TBC1D9B	TBC1 domain family, member 9B (with GRAM domain)	N/A	chr5	294.762
TEKT3	tektin 3	N/A	chr17	0.281
TEX11	testis expressed 11	N/A	chrX	0.924
TEX14	testis expressed 14	kinase	chr17	0.828
TEX15	testis expressed 15	N/A	chr8	0.114
TG	thyroglobulin	N/A	chr8	0.638
THAP7	THAP domain containing 7	N/A	chr22	266.581
THBS4	thrombospondin 4	N/A	chr5	0.196
THG1L	tRNA-histidine guanylyltransferase 1-like (S. cerevisiae)	enzyme	chr5	65.99
TIGD6	tigger transposable element derived 6	N/A	chr5	16.427
TJP3	tight junction protein 3 (zona occludens 3)	N/A	chr19	180.625
TMEM171	transmembrane protein 171	N/A	chr5	0.587
TMEM173	transmembrane protein 173	N/A	chr5	295.266
TMEM92	transmembrane protein 92	N/A	chr17	19.363
TNKS	tankyrase, TRF1-interacting ankyrin-related ADP-ribose polymerase	enzyme	chr8	25.073
TNMD	tenomodulin	N/A	chrX	Not expressed
TOP3B	topoisomerase (DNA) III beta	enzyme	chr22	130.867
TRAPPC9	trafficking protein particle complex 9	N/A	chr8	54.577
TRIM23	tripartite motif-containing 23	enzyme	chr5	15.096
TRIM25	tripartite motif-containing 25	transcription regulator	chr17	267.852
TRIO	triple functional domain (PTPRF interacting)	kinase	chr5	223.293
TSPAN11	tetraspanin 11	N/A	chr12	0.031
TTC37	tetratricopeptide repeat domain 37	N/A	chr5	178.335
TTLL6	tubulin tyrosine ligase-like family, member 6	enzyme	chr17	0.16
TUBD1	tubulin, delta 1	N/A	chr17	37.996
UBE2NL	ubiquitin-conjugating enzyme E2N-like	enzyme	chrX	0.507
UBE2Z	ubiquitin-conjugating enzyme E2Z	N/A	chr17	416.623
UNC5D	unc-5 homolog D (C. elegans)	N/A	chr8	0.005
UNQ9391	protease, serine, 55	peptidase	chr8	Not expressed
USP26	ubiquitin specific peptidase 26	peptidase	chrX	0.45
VCAN	versican	N/A	chr5	0.113
VEZF1	vascular endothelial zinc finger 1	transcription regulator	chr17	167.935
VGLL1	vestigial like 1 (Drosophila)	transcription regulator	chrX	408.61
VPREB1	pre-B lymphocyte 1	N/A	chr22	Not expressed
VPS53	vacuolar protein sorting 53 homolog (S. cerevisiae)	N/A	chr17	64.379
WDR36	WD repeat domain 36	N/A	chr5	76.385
WDR41	WD repeat domain 41	N/A	chr5	156.096
WDR55	WD repeat domain 55	N/A	chr5	215.909
WDR81	WD repeat domain 81	N/A	chr17	33.355
WISP1	WNT1 inducible signaling pathway protein 1	N/A	chr8	0.155
WRN	Werner syndrome, RecQ helicase-like	enzyme	chr8	5.385
WSCD1	WSC domain containing 1	N/A	chr17	0.08
WWC1	WW and C2 domain containing 1	N/A	chr5	96.909
XIAP	X-linked inhibitor of apoptosis	N/A	chrX	62.237
XYLT2	xylosyltransferase II	enzyme	chr17	123.461
ZC3H3	zinc finger CCCH-type containing 3	N/A	chr8	86.641
ZCCHC16	zinc finger, CCHC domain containing 16	N/A	chrX	0.588
ZCCHC9	zinc finger, CCHC domain containing 9	N/A	chr5	111.55
ZCWPW2	zinc finger, CW type with PWWP domain 2	N/A	chr3	3.191
ZDHHC8P	zinc finger, DHHC-type containing 8 pseudogene	N/A	chr22	Not expressed
ZFP2	zinc finger protein 2 homolog (mouse)	N/A	chr5	0.306
ZNF16	zinc finger protein 16	N/A	chr8	20.262
ZNF280A	zinc finger protein 280A	N/A	chr22	0.048
ZNF280C	zinc finger protein 280C	N/A	chrX	28.319
ZNF354A	zinc finger protein 354A	transcription regulator	chr5	34.894
ZNF454	zinc finger protein 454	N/A	chr5	9.787
ZNF57	zinc finger protein 57	N/A	chr19	39.058
ZNF596	zinc finger protein 596	N/A	chr8	0.626
ZNF624	zinc finger protein 624	N/A	chr17	8.072
ZNF7	zinc finger protein 7	N/A	chr22	58.91
ZNF70	zinc finger protein 70	transcription regulator	chr19	40.772
ZNF77	zinc finger protein 77	N/A	chr8	24.929

## Sheet: ST4_LOH_HCC1954BL
LOH genes in HCC1954BL	Gene Product
RRAS2	related RAS viral (r-ras) oncogene homolog 2

## Sheet: ST5_ASE_HCC1954
ASE gene	Chromosome	ASE Status in HCC1954BL	Gene Product	Type of Molecule
ADORA1	chr1	no expression	adenosine A1 receptor	G-protein coupled receptor
ANKRD56	chr4	no expression	ankyrin repeat domain 56	N/A
ANXA3	chr4	shared	annexin A3	enzyme
ARHGEF19	chr1	low expression	Rho guanine nucleotide exchange factor (GEF) 19	enzyme
ARRB1	chr11	N/A genomic DNA status	arrestin, beta 1	N/A
AURKB	chr17	N/A genomic DNA status	aurora kinase B	kinase
B9D2	chr19	shared	B9 protein domain 2	N/A
BCLAF1	chr6	shared	BCL2-associated transcription factor 1	transcription regulator
BICC1	chr10	low expression	bicaudal C homolog 1 (Drosophila)	N/A
BMP8B	chr1	N/A genomic DNA status	bone morphogenetic protein 8b	growth factor
C22orf23	chr22	low expression	chromosome 22 open reading frame 23	N/A
C9orf82	chr9	unique	chromosome 9 open reading frame 82	N/A
CTBP2	chr10	unique	C-terminal binding protein 2	transcription regulator
DDI2	chr1	unique	DDI1, DNA-damage inducible 1, homolog 2 (S. cerevisiae)	transporter
DSC3	chr18	no expression	desmocollin 3	N/A
DUSP22	chr6	shared	dual specificity phosphatase 22	phosphatase
EHMT2	chr6	N/A genomic DNA status	euchromatic histone-lysine N-methyltransferase 2	transcription regulator
EIF6	chr20	shared	eukaryotic translation initiation factor 6	translation regulator
ESD	chr13	unique	esterase D/formylglutathione hydrolase	enzyme
FAM136A	chr2	N/A genomic DNA status	family with sequence similarity 136, member A	N/A
FANCB	chrX	low expression	Fanconi anemia, complementation group B	N/A
FGFR2	chr10	low expression	fibroblast growth factor receptor 2	kinase
FGFR4	chr5	low expression	fibroblast growth factor receptor 4	kinase
GBP2	chr1	shared	guanylate binding protein 2, interferon-inducible	enzyme
GBP3	chr1	low expression	guanylate binding protein 3	enzyme
GLB1L2	chr11	unique	galactosidase, beta 1-like 2	N/A
GPR107	chr9	N/A genomic DNA status	G protein-coupled receptor 107	G-protein coupled receptor
GRIPAP1	chrX	shared	GRIP1 associated protein 1	N/A
GSTA1	chr6	shared	glutathione S-transferase alpha 1	enzyme
GUCY1A3	chr4	N/A genomic DNA status	guanylate cyclase 1, soluble, alpha 3	enzyme
HLA-A	chr6	unique	major histocompatibility complex, class I, A	transmembrane receptor
HLA-DQA1	chr6	shared	major histocompatibility complex, class II, DQ alpha 1	transmembrane receptor
IP6K2	chr3	shared	inositol hexakisphosphate kinase 2	kinase
ITGB2	chr21	unique	integrin, beta 2 (complement component 3 receptor 3 and 4 subunit)	N/A
KIN	chr10	unique	KIN, antigenic determinant of recA protein homolog (mouse)	N/A
KRT7	chr12	N/A genomic DNA status	keratin 7	N/A
LARP6	chr15	low expression	La ribonucleoprotein domain family, member 6	N/A
LBP	chr20	low expression	lipopolysaccharide binding protein	transporter
LXN	chr3	unique	latexin	N/A
MAGED2	chrX	shared	melanoma antigen family D, 2	N/A
MAGEH1	chrX	shared	melanoma antigen family H, 1	N/A
MAP9	chr4	shared	microtubule-associated protein 9	N/A
MGMT	chr10	unique	O-6-methylguanine-DNA methyltransferase	enzyme
MLL3	chr7	shared	myeloid/lymphoid or mixed-lineage leukemia 3	transcription regulator
MMP14	chr14	low expression	matrix metallopeptidase 14 (membrane-inserted)	peptidase
MTCH2	chr11	shared	mitochondrial carrier homolog 2 (C. elegans)	N/A
MYEOV	chr11	low expression	myeloma overexpressed (in a subset of t(11;14) positive multiple myelomas)	N/A
NHS	chrX	low expression	Nance-Horan syndrome (congenital cataracts and dental anomalies)	N/A
NLRP2	chr19	shared	NLR family, pyrin domain containing 2	N/A
NOMO1	chr16	shared	NODAL modulator 1	N/A
NQO2	chr6	unique	NAD(P)H dehydrogenase, quinone 2	enzyme
ORC3L	chr6	unique	origin recognition complex, subunit 3-like (yeast)	N/A
PEX6	chr6	unique	peroxisomal biogenesis factor 6	enzyme
PLAU	chr10	unique	plasminogen activator, urokinase	peptidase
PLCH1	chr3	low expression	phospholipase C, eta 1	enzyme
PLEKHA6	chr1	low expression	pleckstrin homology domain containing, family A member 6	N/A
PNN	chr14	unique	pinin, desmosome associated protein	N/A
PODXL2	chr3	unique	podocalyxin-like 2	N/A
PRKRA	chr2	shared	protein kinase, interferon-inducible double stranded RNA dependent activator	kinase
PTCHD1	chrX	low expression	patched domain containing 1	N/A
PYGL	chr14	shared	phosphorylase, glycogen, liver	enzyme
RAB3A	chr19	unique	RAB3A, member RAS oncogene family	enzyme
RBMX	chrX	N/A genomic DNA status	RNA binding motif protein, X-linked	N/A
RCOR2	chr11	N/A genomic DNA status	REST corepressor 2	transcription regulator
RPGR	chrX	low expression	retinitis pigmentosa GTPase regulator	N/A
RPL37A	chr2	N/A genomic DNA status	ribosomal protein L37a	N/A
SETX	chr9	N/A genomic DNA status	senataxin	enzyme
SLC25A5	chrX	N/A genomic DNA status	solute carrier family 25 (mitochondrial carrier; adenine nucleotide translocator), member 5	transporter
SLC44A5	chr1	low expression	solute carrier family 44, member 5	transporter
SMARCA4/BRG1	chr19	unique	SWI/SNF related, matrix associated, actin dependent regulator of chromatin, subfamily a, member 4	transcription regulator
SNUPN	chr15	unique	snurportin 1	N/A
SNX15	chr11	unique	sorting nexin 15	transporter
SPEN	chr1	unique	spen homolog, transcriptional regulator (Drosophila)	transcription regulator
SYTL5	chrX	low expression	synaptotagmin-like 5	N/A
TAOK1	chr17	unique	TAO kinase 1	kinase
TBC1D25	chrX	shared	TBC1 domain family, member 25	N/A
TDRD9	chr14	low expression	tudor domain containing 9	N/A
THNSL2	chr2	low expression	threonine synthase-like 2 (S. cerevisiae)	N/A
TIMP1	chrX	shared	TIMP metallopeptidase inhibitor 1	N/A
TMEM133	chr11	low expression	unknown	N/A
TNFRSF10D	chr8	unique	tumor necrosis factor receptor superfamily, member 10d, decoy with truncated death domain	transmembrane receptor
TRAF2	chr9	N/A genomic DNA status	TNF receptor-associated factor 2	N/A
USP30	chr12	low expression	ubiquitin specific peptidase 30	peptidase
ZNF484	chr9	unique	zinc finger protein 484	N/A
ZNF544	chr19	shared	zinc finger protein 544	N/A
ZP3	chr7	no expression	zona pellucida glycoprotein 3 (sperm receptor)	N/A

## Sheet: ST6_ASE_HCC1954BL
ASE gene	Chromosome	ASE Status in HCC1954	Gene Product
AIFM1	chrX	N/A genomic DNA status	apoptosis-inducing factor, mitochondrion-associated, 1
ALPK2	chr18	no expression	alpha-kinase 2
ANXA3	chr4	shared	annexin A3
APPL2	chr12	N/A genomic DNA status	adaptor protein, phosphotyrosine interaction, PH domain and leucine zipper containing 2
B9D2	chr19	shared	B9 protein domain 2
BCLAF1	chr6	shared	BCL2-associated transcription factor 1
BEX2	chrX	N/A genomic DNA status	brain expressed X-linked 2
BIRC7	chr20	no expression	baculoviral IAP repeat-containing 7
CBWD1	chr9	N/A genomic DNA status	COBW domain containing 1
CYSLTR1	chrX	N/A genomic DNA status	cysteinyl leukotriene receptor 1
DNAJC15	chr13	unique	DnaJ (Hsp40) homolog, subfamily C, member 15
DNASE1L1	chrX	N/A genomic DNA status	deoxyribonuclease I-like 1
DOCK11	chrX	N/A genomic DNA status	dedicator of cytokinesis 11
DUSP22	chr6	shared	dual specificity phosphatase 22
EIF6	chr20	shared	eukaryotic translation initiation factor 6
ELF4	chrX	N/A genomic DNA status	E74-like factor 4 (ets domain transcription factor)
G6PD	chrX	N/A genomic DNA status	glucose-6-phosphate dehydrogenase
GBP2	chr1	shared	guanylate binding protein 2, interferon-inducible
GORASP2	chr2	N/A genomic DNA status	golgi reassembly stacking protein 2, 55kDa
GRIPAP1	chrX	shared	GRIP1 associated protein 1
GSTA1	chr6	shared	glutathione S-transferase alpha 1
HLA-DQA1	chr6	shared	major histocompatibility complex, class II, DQ alpha 1
IP6K2	chr3	shared	inositol hexakisphosphate kinase 2
KIAA2022	chrX	no expression	KIAA2022
MAGED2	chrX	shared	melanoma antigen family D, 2
MAGEH1	chrX	shared	melanoma antigen family H, 1
MAP9	chr4	shared	microtubule-associated protein 9
MLL3	chr7	shared	myeloid/lymphoid or mixed-lineage leukemia 3
MPP1	chrX	no expression	membrane protein, palmitoylated 1, 55kDa
MTCH2	chr11	shared	mitochondrial carrier homolog 2 (C. elegans)
MYO16	chr13	no expression	myosin XVI
NFIC	chr19	N/A genomic DNA status	nuclear factor I/C (CCAAT-binding transcription factor)
NLRP2	chr19	shared	NLR family, pyrin domain containing 2
NOMO1	chr16	shared	NODAL modulator 1
PCGF1	chr2	N/A genomic DNA status	polycomb group ring finger 1
PRKRA	chr2	shared	protein kinase, interferon-inducible double stranded RNA dependent activator
PYGL	chr14	shared	phosphorylase, glycogen, liver
RNF40	chr16	N/A genomic DNA status	ring finger protein 40
RP11-529I10.4	chr10	unique	retinitis pigmentosa GTPase regulator
RPL10	chrX	N/A genomic DNA status	ribosomal protein L10
SERPINB10	chr18	no expression	serpin peptidase inhibitor, clade B (ovalbumin), member 10
SLC3A1	chr2	N/A genomic DNA status	solute carrier family 3 (cystine, dibasic and neutral amino acid transporters, activator of cystine, dibasic and neutral amino acid transport), member 1
SPARC	chr5	N/A genomic DNA status	secreted protein, acidic, cysteine-rich (osteonectin)
STK32B	chr4	no expression	serine/threonine kinase 32B
TBC1D25	chrX	shared	TBC1 domain family, member 25
TIMP1	chrX	shared	TIMP metallopeptidase inhibitor 1
TRIM31	chr6	low expression	tripartite motif-containing 31
USP11	chrX	unique	ubiquitin specific peptidase 11
XCL1	chr1	no expression	chemokine (C motif) ligand 1
ZNF544	chr19	shared	zinc finger protein 544

## Sheet: ST7_Primers_ASE V_Validation
Gene	Forward primer sequence (5’-3’)	Reverse primer sequence (5’-3’)	Amplicon size (bp)
FGFR2
cDNA	TTAAGCAGGAGCATCGCATT	TCTACGTCTCCTCCGACCAC	200
gDNA	aataaccgcctttgctttga	aagaatgggctggtatgcag	232
MAP9
cDNA	CAGAAAACAACAGCCTTGACA	CCCTCAGATCCTGGTGAAAA	304
gDNA	gcacaggagggaagtatggt	GTATGCCATTCGGCGTTG	270
FANCB
cDNA	TGGAGGAAACCTCTTTTTCG	GCAATCTGATGGTTCACTCG	244
gDNA	gctccctttcttttagGTTGC	ggtcaaagcttttgagcactt	243
capital letter: exon sequence; small letter: intron sequence

## Sheet: TS8_Tumor suppressors (TS)
Putative TS genes identified in this study based on molecular function	LOH genes	ASE genes	Known/Putative as TS genes
ANKH	x
ATP2A3	x
ATR	x
BCR	x		x
BRCA1	x		x
BRG1/SMARCA4		x
CDH12	x
CDH18	x
CDK7	x
CTNND2	x
DSC3		x
ERBB2IP	x
FAT2	x
FGFR2		x
FHOD3	x
GLRX	x
GRM6	x
MAP2K4	x
MCM4	x
MGMT		x
MLL3		x
MMP14		x
MSH3	x		x
MYEOV		x
NMT1	x
NQO2		x
PBK	x
PCDHA4	x
PCDHA7	x
PCDHGA1	x
PCGF2	x
PDGFRL	x
PDZD2	x
PFAS	x
PLAU		x
POLK	x		x
PRA1	x
RB1CC1	x
SETX		x	x
TNFRSF10D		x
TRIO	x
WRN	x
