# Supplementary material for: Systematic detection of putative tumor suppressor genes through the combined use of exome and transcriptome sequencing
Source: Genome Biol. 2010 Nov 25;11(11):R114. doi: 10.1186/gb-2010-11-11-r114 (PMC3156953; doi:10.1186/gb-2010-11-11-r114)
Supplement: Additional file 2 — Supplemental figures. LOH events detected across each chromosome. [file gb-2010-11-11-r114-S2.XLSX]

## Sheet: chr1
Chromosome Coordinates	HCC1954BL Variant Frequency	HCC1954 Variant Frequency
939471	0.37	0.87
1299937	0.87	1
1674332	0.8	0.86
1836625	0.47	0.9
1946897	0.38	0.86
3633571	0.71	0.83
3659061	0.53	0.86
3659065	0.53	0.86
3733179	0.87	1
6081149	0.24	0.32
6236525	0.69	1
6582092	0.87	1
6627222	0.87	1
7646544	0.62	0.71
7803270	0.64	0.17
7812640	0.16	0
7812642	0.16	0
7812651	0.71	0.87
7812656	0.14	0
7812704	0.32	0.16
7819720	0.53	0.19
7835591	0.55	0.17
7836017	0.39	0.24
7997006	0.42	0.67
8953551	0.53	0.4
9246497	0.56	0.7
9338933	0.47	0.29
9556052	0.47	0.85
9578552	0.75	0.82
9707010	0.69	0.58
10141026	0.38	0.14
10241239	0.47	0.71
10286851	0.29	0
10344465	0.43	0.25
10357911	0.45	0.74
10395783	0.4	0.62
10432792	0.21	0
10518928	0.87	0.96
10632028	0.43	0.44
10936705	0.44	0.42
11785644	0.67	0.13
11819669	0.4	0.37
12005513	0.25	1
12324455	0.47	0.31
12561551	0.89	1
12563237	0.35	0.82
12776677	0.37	0
12776684	0.37	0
12776692	0.37	0
12776749	0.37	0
12776775	0.37	0
12777131	0.37	0.38
12778465	0.71	0.33
12830364	0.16	0.17
12830368	0.15	0
12830424	0.32	0.17
12830472	0.61	0.84
12842161	0.19	0
12842168	0.19	0
12842174	0.56	0.8
12842176	0.19	0
12842210	0.41	0.81
12842229	0.18	0
12842259	0.15	0
12842269	0.15	0
12842515	0.44	0.78
12842521	0.4	0.76
12842550	0.43	0.81
12842654	0.5	0.83
12843697	0.57	0.93
12843714	0.57	0.86
12843719	0.57	0.93
12862013	0.4	0.64
12862019	0.27	0.19
12862027	0.4	0.62
12862054	0.41	0.67
12862097	0.22	0.16
12862149	0.17	0.14
12862211	0.24	0.16
12862239	0.26	0.15
12862240	0.26	0.15
12862251	0.26	0.42
12862261	0.28	0.45
12864310	0.5	0.55
13977726	0.39	0.85
13977878	0.53	0.69
13977885	0.55	0.67
13978509	0.4	0.83
13978634	0.67	0.21
13978987	0.48	0.81
13981701	0.52	0.74
15661884	0.27	0.25
15666500	0.71	0.25
15681354	0.58	0.73
15682463	0.38	0.82
15706947	0.4	0.33
15733390	0.5	0.29
15776905	0.5	0.43
15782331	0.5	0.29
15832564	0.35	0.42
15859134	0.57	0.24
16128231	0.33	0.45
16133503	0.36	0.39
16248778	0.43	0.89
16248906	0.62	0.72
16324354	0.43	0.5
16347710	0.62	0.85
16347713	0.57	0.83
16406842	0.5	0.5
16407233	0.71	0.67
16450381	0.5	0.67
16450495	0.58	0.77
16604097	0.55	0.26
17123423	0.71	0.37
17458721	0.62	0.25
17482035	0.8	1
17896277	0.33	0.8
18022097	0.33	1
18022153	0.31	1
19053602	0.78	0.9
19053669	0.7	0.9
19056664	0.37	0.68
19946290	0.45	0.43
20177549	0.5	0.62
20788288	0.57	1
20849587	0.46	0.28
20903629	0.59	0.92
21446309	0.67	0.31
22033862	0.5	0.9
22038488	0.57	1
22188325	0.86	0.88
22204772	0.27	0.17
22204779	0.3	0.17
22204783	0.3	0.16
22204828	0.25	0.21
22204832	0.25	0.2
22204835	0.25	0.2
22690498	0.37	0.87
22708264	0.4	0.68
23291848	0.39	0.27
23291961	0.43	0.23
23291970	0.45	0.23
23292442	0.64	0.19
23392220	0.45	0.6
23512699	0.47	0.72
23561670	0.37	0.86
23890864	0.82	0.87
24541254	0.73	0.57
24734291	0.32	0.56
25442668	0.4	0.19
25619817	0.37	0.92
26084360	0.64	0.77
26230243	0.36	0.56
26454678	0.62	0.71
26560768	0.8	0.64
26659214	0.55	0.69
26756098	0.54	0.36
26760179	0.62	0.62
27205053	0.86	1
28436839	0.47	0.81
28436866	0.5	0.81
29504496	0.56	0.87
30961488	0.55	0.88
31678492	0.41	0.27
31815629	0.33	0
31857491	0.31	0.86
31865112	0.37	0.64
32445495	0.53	0.87
33018389	0.28	0.18
33563083	0.38	0.75
33592721	0.5	0.67
33775278	0.67	0.4
33810801	0.4	1
33844112	0.5	0.67
33938794	0.42	0.81
34057929	0.24	0.71
34057968	0.24	0.67
34995932	0.54	0.91
35032789	0.44	0.67
35637158	0.55	0.87
35673153	0.75	0
35673202	0.25	0.91
35998535	0.79	0.81
36089158	0.53	0.35
36326285	0.4	0.86
36524739	0.68	0.81
36661049	0.64	0.71
36661592	0.67	0.87
36666555	0.55	0.69
36699440	0.6	0.76
36709646	0.86	1
37790919	0.27	0
39574755	0.43	0.16
39589133	0.5	0.5
39686950	0.42	0.8
40753318	0.55	0.35
40785602	0.44	0.27
41256271	0.5	0.5
41763048	0.38	0.7
41818334	0.53	0.81
42466184	0.5	0.18
42904240	0.4	0.21
43078273	0.11	0
43078340	0.5	0.21
43181553	0.43	0.57
43405123	0.61	0.68
43409071	0.6	0.5
43411044	0.32	0.75
43421921	0.52	0
43448054	0.43	0.68
43807939	0.5	0.7
43859418	0.73	0.71
43909844	0.33	0.79
44188002	0.46	0.83
44223821	0.38	0.76
44367997	0.35	0.24
44368013	0.3	0.19
45216625	0.2	0.17
45846076	0.5	1
45851441	0.37	0.87
45851471	0.38	0.9
45858664	0.44	0.73
45867859	0.43	0.25
45967962	0.5	0.14
46294104	0.36	0.67
46294146	0.3	0.58
46428995	0.7	0.42
46518751	0.4	0.31
46583117	0.67	0.73
46600043	0.5	0.29
46745281	0.48	0.24
46853252	0.21	0.74
46853266	0.22	0.79
46853328	0.33	0.75
48537006	0.51	0.4
50893786	0.46	0.69
52116833	0.37	0.55
52926020	0.47	0.14
53023238	0.55	0.81
53317027	0.25	0.75
53565239	0.4	0.25
54954888	0.59	0.72
56982283	0.38	0.31
57187898	0.45	0.81
57195099	0.53	0.8
59617059	0.67	0.68
60143259	0.33	0.3
60239402	0.48	0.2
62029624	0.44	0.84
62152886	0.46	1
62228602	0.4	0.86
62352411	0.6	0.37
62448679	0.4	0.16
62448872	0.47	0.66
62449200	0.5	0.33
62506677	0.86	1
62874801	0.15	0
63654140	0.81	0.9
63763855	0.44	0.23
63870020	0.67	0.17
64397430	0.44	0.67
64415865	0.46	0.57
65463049	0.44	0.5
65848540	0.52	0.27
65874845	0.44	0.19
66603958	0.36	0.18
67008685	0.5	0.27
67291122	0.52	0.22
68376174	0.4	0.83
68725192	0.27	0
68725266	0.16	0.19
74442760	0.89	1
74581219	0.44	0.79
74810452	0.5	0.67
74828007	0.57	0.75
74945240	0.6	0.28
74963040	0.4	0.27
75466089	0.52	0.68
75472359	0.58	0.23
75475262	0.52	0.28
75480266	0.48	0.28
75489513	0.45	0.74
75999610	0.33	0.22
76042048	0.69	0.74
76117299	0.57	0.72
77532166	0.53	0.2
77536130	0.79	0.83
78357768	0.57	0.83
84885791	0.42	0.8
84885817	0.53	0.79
85260618	0.52	0.75
86738007	0.59	0.23
89221978	0.14	0.4
89221987	0.13	0.4
89222022	0.15	0.43
89222071	0.19	0.4
89247406	0.61	0.76
89247723	0.46	0.86
89294429	0.44	0.69
89355278	0.7	0.31
89424666	0.33	0.24
89424675	0.4	0.24
89424682	0.43	0.23
89424685	0.43	0.23
89424690	0.38	0.21
89619960	0.59	0.75
89619999	0.53	0.83
89620032	0.53	0.77
90259000	0.5	0.87
90265614	0.43	0.75
91178287	0.56	0.25
91581624	0.4	0.94
91946848	0.57	0.3
92201083	0.46	0.63
92215283	0.35	0.37
92230431	0.6	0.9
92243298	0.17	0
94316822	0.33	0.33
95102960	0.48	0.8
95140361	0.53	0.19
97045044	0.43	0.74
97543508	0.5	0.25
98937022	0.53	0.79
100113375	0.59	0.23
100130691	0.56	0.81
100348521	0.59	0.11
100961236	0.46	0
101115852	0.63	0.24
103126726	0.5	0.72
103240883	0.58	0.75
103242779	0.52	0.67
103264049	0.71	0.74
103269380	0.56	0.64
108114786	0.89	0.92
108530007	0.54	0.71
109070096	0.37	0.26
109074836	0.55	0.64
109116906	0.5	0.67
109164755	0.71	0.39
109167809	0.59	0.32
109196087	0.27	0.3
109196628	0.24	0.77
109266693	0.41	0.22
109458469	0.6	0.87
109624981	0.67	0
109638358	0.7	0.33
109638365	0.3	0.63
109686214	0.21	0
110057598	0.5	0.21
110268078	0.33	0.86
110539819	0.56	0.37
110542415	0.67	0.44
110683967	0.37	0.89
110751800	0.53	0.71
110751962	0.42	0.67
110862585	0.88	0.73
111532424	0.55	0.78
111758620	0.71	0
111759216	0.53	0.28
111767814	0.53	0
111820180	0.66	0.3
112793221	0.48	0.24
113038694	0.32	0.37
113056912	0.89	1
113258069	0.58	0.83
114181764	0.44	0.58
114240474	0.52	0.72
114306523	0.56	0.62
114310280	0.44	0.89
114749832	0.6	0.58
114774952	0.36	0.81
114931876	0.47	0.67
115082128	0.29	0.75
116923653	0.46	0.87
117354083	0.52	0.78
117417802	0.44	0.77
117457611	0.62	1
117967496	0.45	0.75
117967619	0.38	0.56
118336715	0.42	0.43
118367476	0.41	0.83
118384931	0.61	0.79
118445953	0.36	0.71
118446047	0.33	0.6
119858525	0.69	0.61
120238274	0.53	0.83
120239241	0.53	0.74
120239407	0.67	0.78
120374070	0.43	0.36
120374095	0.38	0.33
143565885	0.29	0.15
143565894	0.5	0.55
143565938	0.27	0.14
143565951	0.27	0.14
143577207	0.48	0.24
143586117	0.6	0.19
143586172	0.5	0.21
143587336	0.14	0.1
143588533	0.33	0.23
143592189	0.21	0.12
143593938	0.5	0.29
143594180	0.29	0.27
143597554	0.33	0.29
143621313	0.3	0.42
143626918	0.42	0.25
143626981	0.24	0.23
143628105	0.43	0.24
143628903	0.34	0.28
143629198	0.28	0.28
143630314	0.71	0.27
143633940	0.28	0.33
143641953	0.46	0.31
143642297	0.45	0.18
143642687	0.44	0.31
143642749	0.52	0.29
143642818	0.15	0.22
143706015	0.53	0.31
143984659	0.27	0.19
143984702	0.33	0.21
143984788	0.3	0.25
143992765	0.14	0.14
143992900	0.29	0.44
144247439	0.5	0.47
144251152	0.44	0.44
145557515	0.61	0.65
145558596	0.29	0.32
145585897	0.6	0.34
146477535	0.25	0.67
148173037	0.23	0.5
148465675	0.33	0.44
148465747	0.38	0.54
148792668	0.83	1
148945657	0.43	0.37
148994163	0.41	0.49
149075513	0.58	0.4
149206981	0.47	0.29
149206982	0.47	0.29
149226974	0.54	0.42
149266361	0.82	0.28
149372448	0.75	1
149374761	0.83	0.79
150129285	0.48	0.67
150452374	0.8	0.33
150460168	0.6	0.69
150460475	0.58	0.68
150545313	0.62	0.3
150546353	0.5	0.33
150546465	0.5	0.42
150546544	0.5	0.35
150546656	0.6	0.61
150546794	0.75	0.54
150547406	0.43	0.22
150547488	0.62	0.27
150549891	0.67	0.6
150550486	0.57	0.5
150550599	0.83	0.4
150551723	0.62	0
150552750	0.57	0.75
150589756	0.43	0.36
150594133	0.33	0
150596059	0.57	0.29
150597864	0.5	0.29
150750753	0.36	0.64
150998730	0.43	0.69
151015715	0.71	0.57
151224456	0.44	0.76
151224511	0.46	0.74
151242339	0.32	0.47
151242363	0.36	0.37
151242368	0.16	0
151242370	0.16	0
151242372	0.16	0
151242375	0.17	0
151242382	0.17	0
151242385	0.17	0
151242387	0.58	0.26
151242453	0.5	0.48
151242565	0.56	0.59
151271472	0.47	0.76
151271477	0.47	0.62
151271607	0.28	0.64
151657242	0.59	0.38
151776516	0.58	0.37
151783796	0.64	0.31
151800651	0.37	0.33
151854964	0.67	0.42
152014471	0.44	0.86
152192702	0.4	0.37
152493980	0.37	0.17
152583777	0.44	0.65
152668303	0.36	0.55
152693594	0.33	0.27
152828549	0.53	0.28
152840591	0.31	0.67
153171464	0.32	0.56
153185704	0.6	0.87
153207897	0.62	0.64
153254150	0.54	0.77
153272715	0.35	0.67
153273623	0.69	0.73
153280501	0.6	0.65
153286334	0.33	0.54
153299932	0.33	0.29
153372851	0.36	0.25
153416342	0.6	0.71
153428691	0.67	0.8
153718394	0.56	0.3
154374158	0.71	0.67
154412842	0.33	0.76
154472745	0.5	0.62
154472779	0.5	0.6
154717343	0.67	0.75
154793011	0.56	0.45
154906260	0.75	0.54
154906932	0.8	0.62
155115619	0.5	0.73
155149620	0.23	0.29
155150170	0.6	0.67
155220820	0.14	0
155756140	0.7	0.3
156003894	0.29	0
156491528	0.29	0.1
156491643	0.47	0.15
156716938	0.59	0.81
156717006	0.48	0.79
156783766	0.33	0.89
156783977	0.48	0.75
156815888	0.43	0.82
156816044	0.37	0.6
156816116	0.35	0.67
156816135	0.35	0.7
156843733	0.45	0.88
156843791	0.43	0.16
156953787	0.58	0.81
156953848	0.56	0.81
156991704	0.5	0.76
157002219	0.62	0
157080443	0.47	0.12
157256871	0.42	0.83
157269001	0.39	0.14
157269013	0.38	0.15
157291292	0.45	0.86
157433410	0.24	0
157436265	0.89	1
158052049	0.27	0.68
158117025	0.47	0.82
158407785	0.31	0.67
158661561	0.5	0.64
158661627	0.62	0.69
158847173	0.25	1
159187590	0.5	0.76
159285664	0.54	0
159335460	0.52	0
159336168	0.6	0.76
159434628	0.37	0.92
159450140	0.39	0.12
159949760	0.71	0.75
160018365	0.37	0.69
160242858	0.58	0.64
160610726	0.5	0.91
160633695	0.4	0.77
163043497	0.16	0
163485416	0.52	0.87
166084263	0.45	0.87
166106202	0.48	0.2
166240600	0.75	0.25
166280474	0.42	0.93
166777908	0.5	0.78
166777945	0.47	0.75
166777949	0.47	0.78
166815986	0.53	0.86
166964797	0.29	0.83
167612492	0.54	0.12
167750185	0.42	0.17
167765599	0.52	0.16
167778663	0.43	0.15
167780207	0.6	0.17
167782350	0.41	0.18
167788477	0.43	0.14
167796450	0.33	0.17
167796597	0.52	0.26
167829528	0.61	0.16
167832937	0.55	0.17
167847509	0.56	0.32
167967684	0.54	0.16
167968525	0.39	0.16
167968528	0.39	0.16
167969329	0.4	0.22
167969396	0.41	0.25
168029431	0.36	0.88
168788000	0.44	0.19
169343559	0.41	0.19
169516668	0.43	0.17
169518911	0.48	0.12
169753536	0.31	0.95
169775951	0.43	0.86
169777663	0.37	0.81
169781355	0.69	0.95
169793194	0.5	0.81
169822789	0.32	0.73
169964271	0.21	0
170019662	0.44	0.27
170019892	0.75	0.82
170677590	0.44	0.24
171741052	0.42	0.19
171783494	0.59	0.13
171783526	0.58	0.14
173615346	0.89	0.92
177680728	0.56	0.19
177829415	0.54	0.86
177897865	0.62	0.31
178118697	0.44	0.82
178125067	0.43	0.73
178249922	0.14	0
178510147	0.46	0.87
179291027	0.33	0.13
180763452	0.52	0.19
180817960	0.45	0.9
180821180	0.44	0.78
181052488	0.3	0.76
181054574	0.69	0.68
181175070	0.5	0.79
181187088	0.32	0.75
181339213	0.29	1
181352378	0.58	0.81
181353380	0.62	0.72
181360498	0.37	0.55
181361170	0.46	1
181368205	0.7	0.89
181372157	0.45	0.87
181883889	0.62	0.13
182176340	0.29	0.86
182944087	0.55	0.88
182972837	0.51	0.82
183067688	0.59	0.88
183410344	0.39	0.16
183438492	0.42	0.21
183507097	0.37	0.73
184251140	0.62	0.81
184293097	0.6	0.16
184540617	0.52	0.19
184542383	0.4	0.81
184544612	0.58	0.1
184685223	0.53	0.24
185877475	0.6	0.7
194920947	0.62	0.68
194925860	0.42	0.85
194949570	0.47	0.87
195326700	0.34	0.89
195337399	0.35	0.84
195360653	0.4	0.15
195395349	0.55	0.87
195663641	0.53	0.23
195747550	0.47	0.82
196969929	0.32	0.78
196970917	0.53	0.87
198284209	0.5	0.17
198824986	0.21	0.83
198902173	0.38	0.75
199043264	0.59	0.23
199134076	0.73	0.75
199147607	0.67	0.83
199297826	0.56	0.75
199457355	0.42	0.89
199552335	0.43	0.87
199598177	0.87	0.86
199622566	0.8	0.89
199622626	0.67	0.91
199624927	0.69	0.77
200543117	0.87	1
200841407	0.46	0.9
200969435	0.48	0.22
201364898	0.6	0.5
201722484	0.64	0.76
202009745	0.29	0.85
202010276	0.35	0.81
202509461	0.75	0.75
202646075	0.57	0
202663453	0.63	0.17
202670282	0.58	0.21
202853863	0.67	0.75
203210570	0.5	0
203294013	0.43	0.71
203294360	0.62	1
203294413	0.56	0.75
203309463	0.69	0.77
203319346	0.31	0.83
203319773	0.23	0.7
203395942	0.87	0.95
204736088	0.65	0.89
204840282	0.87	0.85
204971666	0.2	0.19
205336542	0.37	0
205339796	0.62	0.15
205713521	0.43	0.23
205713546	0.47	0.24
207672224	0.44	0.19
207848966	0.37	0.81
207889977	0.67	0.89
208000163	0.5	0.62
208015334	0.5	0.46
208023165	0.6	0.94
208035307	0.5	0.86
208070955	0.45	0.88
208073226	0.86	0.81
208644496	0.4	0.92
208644507	0.39	0.92
209159969	0.44	0.94
209903412	0.44	0.22
209913499	0.6	0.25
210865600	0.5	0
210866493	0.55	0.4
210866572	0.57	0.33
210978459	0.37	0.24
211135218	0.47	0.24
212609442	0.61	0.18
212853753	0.48	0.86
212854799	0.48	0.17
212881194	0.33	0.89
212886722	0.45	0.76
212892819	0.75	0.11
212897240	0.67	0.17
213914227	0.83	0.32
214026790	0.62	0.84
214239003	0.46	0.72
216014361	0.41	0.8
218221391	0.28	0.87
218223327	0.57	0.7
218223352	0.55	0.62
218264248	0.48	0.85
219575955	0.37	0.26
220780126	0.5	0.19
220780254	0.57	0.17
220783755	0.37	0
220971418	0.43	0.17
220986518	0.62	0.76
221183095	0.38	0.86
221183097	0.35	0.86
222020703	0.54	0.89
223773710	0.25	0.52
224192008	0.5	0.64
224540755	0.43	0.69
224639987	0.3	0.24
224989887	0.58	0.7
224990561	0.3	1
225136300	0.44	0.62
225136360	0.5	0.67
225138148	0.36	0.9
226099820	0.54	0.67
226665281	0.37	0.84
227527647	0.48	0.1
227804793	0.6	0.78
227839316	0.57	0.77
227856671	0.33	1
228451560	0.36	0.78
228481771	0.75	0.83
228527702	0.46	0.22
228877379	0.67	0.14
228895762	0.48	0.97
228912417	0.39	0.88
228961902	0.41	0.94
228969973	0.83	0.73
229109355	0.5	0.18
231581557	0.5	0.84
231581598	0.41	0.81
231581694	0.26	0.85
231582036	0.54	0
232596175	0.47	0.11
232612868	0.45	0.22
232673621	0.33	0.17
233449811	0.52	0.17
233680247	0.13	0
233782146	0.5	0.68
234241950	0.5	0.92
234785758	0.48	0.25
234796579	0.42	0.86
234811335	0.42	0.22
234813066	0.4	0.29
234815128	0.49	0.15
234816272	0.41	0.19
234822460	0.33	0.14
234825510	0.5	0.11
238559037	0.54	0.19
239834331	0.52	0.13
239865254	0.5	0.19
240108924	0.61	0.23
241560530	0.65	0.2
241645735	0.5	0.91
241735211	0.15	0
243312025	0.39	0.12
244088564	0.29	0.75
245388921	0.64	0.87
245654100	0.5	0.92
245654154	0.82	0.87
245654676	0.71	0.9
245681268	0.6	0.89
245681519	0.57	0.71
245681875	0.67	0.6
245721616	0.5	0.8
245721898	0.53	0.75
245804277	0.38	0.12
245818354	0.53	0.7
245818642	0.62	0.72
245818784	0.43	0.31
245818990	0.56	0.7
245836215	0.7	0.86
245902297	0.53	0.77
245902531	0.63	0.81
245902573	0.33	0.19
245902631	0.59	0.77
245902830	0.61	0.79
246151057	0.64	0.21
246151746	0.6	0.75
246179220	0.41	0.87
246179250	0.6	0.11
246179266	0.41	0.89
246375978	0.5	0.33
246410166	0.32	0.16
246410568	0.52	0.16
246410613	0.56	0.19
246433325	0.48	0.2
246433415	0.56	0.78
246503428	0.87	0.88
246503480	0.69	0.64
246503595	0.71	0.71
246524616	0.62	0.83
246525359	0.54	1
246525383	0.54	1
246553639	0.55	0.94
246554391	0.87	0.91
246578717	0.59	0.22
246579121	0.42	0.67
246579260	0.46	0.17
246579372	0.5	0.14
246579390	0.5	0.17
246591908	0.24	0.78
246591952	0.25	0.81
246591954	0.24	0.81
246592270	0.33	0.74
246592273	0.28	0.71
246592280	0.35	0.73
246592403	0.37	0.76
246617593	0.5	0.82
246617826	0.52	0.74
246618183	0.33	0.62
246618259	0.3	0.75
246635992	0.57	0.14
246636084	0.54	0.15
246683333	0.21	0.3
246752043	0.42	0.72

## Sheet: chr2
Chromosome Coordinates	HCC1954BL Variant Frequency	HCC1954 Variant Frequency
262203	0.58	0.44
267003	0.41	0.75
1419085	0.49	0.46
1525334	0.57	0.39
1525368	0.43	0.62
3669423	0.75	0.5
9432368	0.47	0.43
9445987	0.62	0.4
9962465	0.65	0.3
9968398	0.31	0.62
9968411	0.31	0.6
9977221	0.45	0.59
10061352	0.32	0.65
10629729	0.33	0.47
10635257	0.32	0.35
10701942	0.53	0.41
10826344	0.32	0.45
10840804	0.57	0.35
10848354	0.19	0.41
10850700	0.31	0.54
11643398	0.56	0.54
11644958	0.6	0.62
15385876	0.53	0.31
15459788	0.5	0.53
15473213	0.47	0.41
15473283	0.44	0.36
15525293	0.37	0.42
15530911	0.59	0.45
15533361	0.54	0.7
15533388	0.46	0.31
15592137	0.5	0.33
15664844	0.27	0.48
17811408	0.58	0.43
17824802	0.48	0.41
17825931	0.49	0.68
17826579	0.45	0.42
17976989	0.62	0.48
17977104	0.63	0.48
19964968	0.5	0.75
19994560	0.7	0.45
19998764	0.48	0.51
20052496	0.5	0.49
20104149	0.44	0.47
20701799	0.56	0.44
21092850	0.14	0
24839111	0.45	0.5
24899594	0.69	0.3
24995042	0.44	0.47
26175030	0.33	0.55
26500781	0.44	0.56
26520634	0.52	0.6
26547471	0.7	0.62
27178173	0.71	0.87
27209495	0.46	0.6
27314472	0.89	1
27453005	0.3	0
28321218	0.14	0
28667537	0.33	0.38
28708462	0.78	0.37
28708476	0.78	0.37
28719264	0.56	0.5
28946183	0.73	0.37
28946354	0.44	0.44
31441883	0.61	0.5
32328613	0.41	0.57
32567210	0.68	0.4
32676461	0.33	0.61
32837030	0.53	0.27
33341923	0.32	0.67
36590632	0.48	0.41
37248690	0.12	0
38032579	0.29	0.47
38151654	0.33	0.58
38151707	0.24	0.6
38261470	0.5	0.42
38879059	0.57	0.43
38903645	0.65	0.67
38935848	0.52	0.41
38963062	0.59	0.5
42368941	0.6	0.5
42869208	0.27	0.56
43821651	0.33	0.56
43854804	0.62	0.57
43857514	0.5	0.33
43890417	0.54	0.53
43903492	0.5	0.8
43958429	0.71	0.36
44401078	0.78	0.91
44404014	0.39	0.31
46441366	0.41	0.5
47233649	0.4	0.63
48455756	0.54	0.5
48567281	0.41	0.51
48661300	0.57	0.6
48661480	0.5	0.46
48661656	0.44	0.53
48662098	0.48	0.55
48662386	0.48	0.57
48662402	0.52	0.5
48663097	0.53	0.53
48768771	0.59	0.32
48769375	0.69	0.55
48774879	0.53	0.38
49043425	0.4	0.62
49044545	0.68	0.4
53989440	0.67	0.28
55258298	0.54	0.53
55302968	0.43	0.48
55323619	0.26	0.53
55344323	0.7	0.4
55453159	0.24	0
55740814	0.21	0
60541463	0.73	0.62
61266153	0.47	0.48
62945531	0.25	0
64043070	0.36	0.48
64175508	0.58	0.43
64181048	0.45	0.65
64181096	0.43	0.71
65152343	0.47	0.55
65394409	0.46	0.37
65415393	0.46	0.38
68461482	0.5	0.48
68606744	0.53	0.37
68618641	0.44	0.38
68618709	0.47	0.58
68648032	0.33	0.33
68735972	0.31	0.57
68903445	0.46	0.33
70016038	0.74	0.68
70531502	0.7	0.62
70896969	0.62	0.39
70897719	0.32	0.56
71486783	0.45	0.45
71486897	0.53	0.47
71759786	0.44	0.5
74039384	0.37	0.5
74320102	0.62	0.77
74504583	0.56	0.5
74553286	0.62	0.5
74599830	0.36	0.87
74630892	0.44	0.67
74952985	0.52	0.5
74968616	0.5	0.45
74970035	0.69	0.82
75573880	0.46	1
75574090	0.4	0.5
79165922	0.31	0.62
85475570	0.5	0.37
85623222	0.71	0.43
85631331	0.22	0.23
85633642	0.3	0.69
85659777	0.62	0.5
85662248	0.28	0.43
85677550	0.62	0.6
85941822	0.4	0.46
86537153	0.71	0.58
86544761	0.39	0.42
86832604	0.35	0.83
87602030	0.55	0.78
88253906	0.54	0.37
88263373	0.47	0.62
88656006	0.5	0.46
88676238	0.41	0.42
88694388	0.47	0.52
96159585	0.57	0.67
96222761	0.43	0.54
96224484	0.11	0
96224886	0.31	0.51
96319848	0.21	0
97640959	0.53	0.67
99171074	0.33	0.36
99226941	0.29	0.37
99385928	0.23	0.5
99421590	0.44	0.52
99421938	0.45	0.6
100282204	0.47	0.55
100282738	0.43	0.62
100552520	0.42	0.68
100947007	0.36	0.73
100957736	0.37	0.6
100960623	0.62	0.67
101264844	0.46	0.37
102148154	0.11	0
102218045	0.48	0.61
105032240	0.48	0.4
105071939	0.64	0.53
105080129	0.38	0.33
105225251	0.42	0.35
105263435	0.64	0.71
106060692	0.42	0.24
106789827	0.56	0.4
108230199	0.3	0.34
110206511	0.42	0.47
111115838	0.53	0.34
111315429	0.58	0.3
111624162	0.52	0.43
112468399	0.5	0.41
112471472	0.41	0.22
112482444	0.5	0.33
112586995	0.61	0.62
112639167	0.35	0.5
113606775	0.54	0.39
113936525	0.44	0.56
116227287	0.52	0.69
116288872	0.44	0
118291685	0.36	0.52
120155656	0.5	0.3
120155700	0.71	1
121698420	0.42	0.55
127170134	0.67	0.6
127527512	0.37	0.5
127901240	0.78	0.6
128180586	0.45	0.57
128474465	0.61	0.25
130619019	0.75	1
130666023	0.56	0
130668051	0.62	0.46
130668054	0.62	0.54
130669188	0.43	0.4
130669195	0.43	0.42
131405057	0.5	0.22
132732017	0.33	0.57
132732028	0.56	0.71
132732089	0.43	0.67
132891234	0.45	0.2
132891469	0.45	0.23
135427986	0.56	0.72
135428127	0.53	0.67
135460888	0.47	0.47
135461862	0.79	0.62
135462015	0.85	0.68
135462192	0.44	0.79
135472864	0.44	0.43
135609842	0.57	0.44
136112770	0.52	0.41
136262580	0.54	0.36
136272129	0.5	0.21
136291669	0.33	0.33
136310628	0.62	0.75
136318628	0.17	0
140748558	0.36	0.21
141174455	0.32	0.73
141287799	0.5	0.5
141424338	0.46	0.29
141489867	0.48	0.23
142284380	0.39	0.25
144481337	0.54	0.25
151826517	0.67	0.67
151826521	0.67	0.6
151846768	0.44	0.58
151934816	0.38	0.48
158152135	0.32	0.58
158364208	0.48	0.56
158903528	0.64	0.52
158905017	0.58	0.31
159813142	0.4	0.64
159821127	0.43	0.53
159840335	0.36	0.68
159844570	0.11	0
160313058	0.47	0.42
160313514	0.37	0
160348216	0.42	0.49
160384673	0.69	0.62
160445867	0.31	0.5
160446923	0.39	0.45
160451286	0.45	0
160541434	0.5	0.52
160702539	0.43	0.64
160702594	0.52	0.46
162832297	0.55	0.4
162837070	0.52	0.4
165184499	0.52	0.52
165259447	0.58	0.57
165704353	0.5	0.43
166244129	0.68	0.55
166478366	0.31	0.4
166482217	0.48	0.44
166505892	0.39	0.43
166601034	0.52	0.52
166606110	0.53	0.39
166611691	0.58	0.46
169733329	0.41	0.5
169741235	0.46	0.62
169872062	0.51	0.47
169883580	0.44	0.5
170202109	0.63	0.59
170266322	0.46	0.52
170300955	0.58	0.62
170625894	0.67	0.5
171386871	0.57	0.67
171530712	0.56	1
172674496	0.5	0.36
173048054	0.78	0.38
174971309	0.3	0.54
178190064	0.48	0.47
178190340	0.43	0.52
178190840	0.4	0.38
178202426	0.36	0.63
178253812	0.46	0.5
178390849	0.35	0.26
178390901	0.27	0.27
178471070	0.51	0.51
178644619	0.42	0.59
178897205	0.47	0.72
179009217	0.5	0.62
179009225	0.46	0.59
179017411	0.55	0.73
179066911	0.67	0.38
179353100	0.56	0.47
179368157	0.5	0.37
179410513	0.87	1
179429291	0.43	0.53
182229823	0.6	0.43
182493590	0.37	0.54
183301942	0.56	0.42
183313322	0.59	0.54
183330792	0.4	0.5
183335749	0.38	0.27
185509348	0.39	0.57
185509992	0.89	0.87
185510162	0.33	0.58
185510429	0.57	0.47
185511609	0.52	0.57
187334583	0.41	0.45
187406996	0.55	0.29
188051742	0.31	0.51
189570293	0.5	0.42
189570342	0.58	0.54
190450269	0.37	0.45
190892720	0.61	0.37
190939703	0.5	0.53
191009613	0.41	0.47
191582912	0.5	0.6
191958971	0.68	0.59
191987572	0.4	0.5
192409638	0.4	0.6
196712684	0.56	0.59
196729521	0.35	0.55
196729617	0.5	0.43
196865690	0.5	0.69
196892566	0.6	0.46
196892712	0.15	0
197709564	0.42	0.6
201758922	0.37	0.69
201790704	0.44	0.69
201845909	0.5	0.75
202050647	0.8	1
202848089	0.58	1
202864181	0.56	1
203129444	0.38	0.62
206300940	0.61	0.33
206318747	0.31	0.6
206714921	0.33	0.39
206717008	0.44	0.28
206749298	0.65	0.25
206749686	0.32	0.24
206750178	0.68	0
207167712	0.63	0.55
207311479	0.36	0.18
210768295	0.46	0.36
211164882	0.35	0.62
211164884	0.35	0.62
211189502	0.56	0.45
211248752	0.59	0.83
211960109	0.58	0.83
215353752	0.64	0.15
215528258	0.45	0.41
215898265	0.33	0.67
215937937	0.49	0.59
215957832	0.59	0.32
216721146	0.6	0.55
219311063	0.43	0.43
219311465	0.64	0.43
219597108	0.67	0.83
219782990	0.5	0.57
219902161	0.47	0.62
219993910	0.5	0.86
220108195	0.75	0.75
220112892	0.5	0.75
220112970	0.67	0.8
220213509	0.5	0.8
223144851	0.5	0.29
224571086	0.47	0.33
225054890	0.36	0.65
225070722	0.32	0.42
227902724	0.44	0.61
227905482	0.59	0.36
228260452	0.12	0
228591273	0.56	0.5
228591965	0.56	0.86
230432021	0.38	0.57
230785354	0.59	0.4
231042007	0.47	0.42
232033670	0.29	0.26
232086475	0.48	0.31
232166271	0.21	0.75
232982389	0.29	0.6
233308148	0.58	0.47
233341704	0.73	0.33
233367797	0.47	0.64
233417050	0.62	0.5
233420471	0.6	0.44
233465923	0.5	0.86
233848107	0.33	0.3
234036090	0.28	0.36
234191857	0.41	0.28
234210600	0.67	0.36
234256108	0.56	0.59
234414519	0.33	0.18
234415570	0.44	0.75
234580279	0.59	0.5
235614616	0.78	0.68
235614659	0.67	0.5
235614741	0.56	0.47
237154643	0.35	0.45
237932456	0.39	0.7
237942312	0.48	0.64
237942534	0.55	0.47
237948344	0.6	0.8
238113846	0.27	0.8
238333522	0.55	0.88
238333541	0.5	0.87
238337164	0.56	0.62
238337442	0.43	0.57
240165374	0.4	0.33
240610401	0.62	0.25
241186747	0.83	1
241703391	0.55	0.69
241714987	0.44	0.6
241800258	0.42	0.86
242221884	0.8	0.67
242266723	0.56	0.43

## Sheet: chr3
Chromosome Coordinates	HCC1954BL Variant Frequency	HCC1954 Variant Frequency
336508	0.24	0.65
1244607	0.45	0.42
1393753	0.5	0.43
1399718	0.52	0.7
3051401	0.45	0.28
3051443	0.45	0.28
3164279	0.81	0.86
3862093	0.37	0.42
3862876	0.55	0.68
5216309	0.47	0.75
6878297	0.58	0.8
7595382	0.57	0.18
7595789	0.48	0.36
7595828	0.44	0.41
8762220	0.64	0
9381836	0.44	0.4
9397210	0.5	0.21
9400911	0.57	0.17
9401330	0.4	0.17
9842625	0.67	0.6
9893861	0.5	1
9909605	0.55	0.18
9927706	0.23	0.53
9935070	0.67	0.27
9960656	0.57	0.63
10063266	0.42	0.27
10063299	0.55	0.37
10063308	0.54	0.37
10063343	0.52	0.4
10063404	0.47	0.42
10064723	0.27	0.31
10081532	0.5	1
10113069	0.39	0.74
10395913	0.55	0.73
13370579	0.23	0.71
14149428	0.58	0.58
14150263	0.46	0.73
14687477	0.53	0.86
14699417	0.55	0.79
14700882	0.44	0.7
14721024	0.44	0.96
15021092	0.42	0.82
15286329	0.42	0.69
16191834	0.5	0.77
16229176	0.62	0.67
16243978	0.44	0.69
16394313	0.33	0.5
17028503	0.37	0.18
18402928	0.89	0.92
19165245	0.5	0.71
19899062	0.44	0.74
19905134	0.57	0.64
19934760	0.55	0.68
19967436	0.5	0.78
20088834	0.53	0.2
20191523	0.67	0.21
26726497	0.33	0.73
27179056	0.67	0.47
27218049	0.43	0.73
27272820	0.5	0.71
27301101	0.42	0.64
27399722	0.49	0.68
27437275	0.36	0
28508662	0.65	0
33409835	0.52	0.32
33433270	0.63	0.23
33852630	0.44	0.26
33880570	0.48	0.31
33882949	0.58	0.19
35753777	0.37	0.2
37138043	0.79	1
37343759	0.61	0.72
37670264	0.56	0.58
38324153	0.54	0.25
38332965	0.25	0.33
38494428	0.75	0.78
38741679	0.44	0.4
38773175	0.56	0.26
38863768	0.4	0.24
38911138	0.46	0.13
39406085	0.55	0.65
40261021	0.29	0.8
42211419	0.57	0.8
42710154	0.58	0.5
42756280	0.21	0.83
42762473	0.46	0.62
42882116	0.86	0.33
43577807	0.41	0.24
44738041	0.5	0.16
44918073	0.37	0.3
45027779	0.89	1
45502222	0.53	0.67
45508228	0.4	0.57
45612257	0.3	0.36
45729689	0.58	0.13
45971765	0.39	0.44
45984868	0.35	0.31
45985081	0.67	0.25
46455821	0.33	0.45
46455962	0.7	0.5
46476291	0.33	0.16
46689825	0.56	0.67
46698555	0.56	0.56
47073875	0.27	0
47593957	0.67	1
47931428	0.69	0.42
47933041	0.83	0.5
48394901	0.57	0.79
48397239	0.55	0.27
48483589	0.77	0.44
48603018	0.64	0.89
48603924	0.5	1
48702116	0.7	0.71
49249000	0.56	0.27
49438704	0.55	0.78
49523012	0.85	0.92
49735481	0.38	0.67
49841588	0.42	0.75
49873277	0.55	0.78
49874799	0.53	0.83
49902985	0.54	0.2
49924075	0.46	0.62
50089519	0.23	0.21
50119955	0.39	0.29
50365808	0.33	0.33
52213010	0.5	0.56
52231737	0.31	0.75
52423091	0.73	0.17
52696610	0.11	0
52922625	0.44	0.28
53100962	0.75	0.29
53195255	0.55	0.71
53234890	0.37	0.76
53244086	0.2	0.76
53244203	0.33	0.77
53675590	0.65	0.79
53820335	0.43	0.75
53831693	0.71	0.4
53858762	0.56	0.32
53874316	0.36	0.69
53880348	0.41	0.69
53881553	0.51	0.85
53883376	0.32	0.22
54936989	0.38	0.21
56625052	0.56	1
56633911	0.48	0.68
56738356	0.59	0.2
56738368	0.58	0.2
57469178	0.64	0.5
57503543	0.65	0.23
57517213	0.47	0.64
57857641	0.32	0.83
58600915	0.67	0.85
64647514	0.79	0.33
66502646	0.41	0.31
67137339	0.45	0.68
69137031	0.61	0.33
73196693	0.56	0.78
74431752	0.48	0.65
74501763	0.53	0.7
88288371	0.6	0.72
89472813	0.53	0
89604383	0.4	0.7
89604415	0.4	0.76
99147415	0.57	0.56
99289306	0.42	0.79
99334748	0.15	0.12
99334756	0.16	0.12
99334852	0.14	0.1
99334860	0.14	0.11
99371027	0.61	0.17
99465955	0.42	0.32
99466064	0.45	0.24
99466081	0.52	0.79
99466187	0.55	0.66
99466671	0.53	0.67
99485277	0.62	0.23
99734127	0.18	0
101369352	0.39	0.21
102432532	0.54	0.79
102445844	0.53	0.71
103058865	0.33	0.27
106736213	0.23	0
106748964	0.38	0.74
106903724	0.45	0.38
109780950	0.56	0.38
110165020	0.28	0
110186277	0.85	0.97
110535422	0.56	0.8
113400906	0.17	0.17
113403915	0.33	0.29
113405813	0.33	0.28
113464539	0.49	0.2
113464568	0.53	0.17
113464614	0.56	0.19
113465847	0.54	0.83
113549252	0.5	0.25
113667715	0.52	0.16
114125258	0.54	0.64
114130522	0.33	0.69
114130912	0.53	0.74
114209874	0.5	0.3
114474002	0.29	0.67
114480244	0.44	0.6
114480955	0.67	0.78
114627696	0.21	0.81
114628820	0.42	0.79
114782939	0.48	0.28
115077067	0.3	0.55
115267813	0.16	0.14
120131750	0.54	0.91
120348022	0.46	0.78
120348299	0.55	0.75
120431406	0.5	0.25
120633526	0.35	0.7
120705146	0.53	0.69
120788069	0.46	0.25
120861562	0.47	0.69
120861876	0.53	0.77
120908997	0.5	0.68
120911424	0.38	0.24
121872006	0.5	0.74
121982783	0.59	0.62
122690451	0.45	0.28
122690866	0.61	0.72
122823226	0.37	0.45
122835944	0.6	0.67
122837273	0.64	1
122896327	0.54	0.35
122896751	0.6	0.75
122898410	0.47	0.75
122899313	0.42	0.79
122918311	0.5	0.73
122918314	0.5	0.75
122983389	0.69	0.35
123008894	0.49	0.1
123485735	0.85	0.71
123616520	0.46	0.29
123757447	0.43	0.32
123773269	0.46	0.23
123941983	0.63	0.74
123956811	0.44	0.43
124127967	0.58	0.65
124347126	0.64	0.6
124850703	0.73	0.56
124901812	0.31	0.6
124901978	0.29	0.47
125116736	0.65	0.68
125181989	0.4	0.68
125527639	0.87	0.94
125664144	0.35	0.22
125678784	0.5	0.69
126749077	0.42	0.61
127684947	0.57	0.57
128219958	0.54	1
128861960	0.79	0.35
129185775	0.45	0.78
129664467	0.86	1
130110623	0.78	0.87
130373040	0.52	0.23
130459086	0.44	0.77
130459141	0.48	0.75
131931912	0.61	0.62
132226502	0.41	0.63
132430125	0.41	0.41
133106810	0.57	0.59
133558244	0.6	0.18
133648956	0.65	0.79
133760556	0.47	0.86
133804833	0.4	0.18
133821036	0.61	0.71
134650053	0.27	0.29
134676482	0.2	0.3
134966386	0.5	0.86
135152763	0.43	0.44
137203230	0.35	0.84
137203363	0.47	0.91
137203541	0.38	0
137204954	0.41	0.84
137570728	0.6	0.74
138057211	0.45	0.71
139515871	0.31	0.22
139670258	0.53	0.2
139771853	0.41	0.23
139771911	0.38	0.28
139812552	0.38	0.1
141764361	0.62	0.73
143018248	0.45	0.92
143018298	0.54	0.92
143383057	0.44	0.33
143598929	0.5	0.32
143704974	0.44	0.2
143760226	0.62	0
143764302	0.47	0.39
144583589	0.55	0.91
144775702	0.46	0.89
145187206	0.6	0.72
147400451	0.5	0.32
147421309	0.43	0.37
149942085	0.54	0.17
150045000	0.54	0.31
150240554	0.44	0.28
150249356	0.42	0.69
150355677	0.38	0.27
150364363	0.55	0.26
150398925	0.5	0.22
150942031	0.53	0.86
150942103	0.56	0.81
151161224	0.59	0.26
152173180	0.64	0.82
152394095	0.36	0.8
152414075	0.53	0.64
152414690	0.42	0.76
152495187	0.42	0.24
152529294	0.37	0.44
152573114	0.4	0.34
152637356	0.64	0.57
152638448	0.53	0.69
152648368	0.38	0.78
152649112	0.61	0.8
152654129	0.53	0.6
152654232	0.64	0.67
156342548	0.32	0.88
156343988	0.61	0.68
156373075	0.5	0.3
156724434	0.42	0.21
157731908	0.33	0.24
158225347	0.15	0.27
158245973	0.57	0.42
158466108	0.47	0
158564018	0.57	0.26
158581760	0.57	0.45
159803291	0.58	0.23
159849594	0.65	0.23
161614041	0.55	0.24
161638685	0.17	0.19
161710300	0.44	0.31
161878311	0.37	0.6
162286861	0.45	0.52
162439242	0.56	0.69
168646881	0.41	0.7
168672301	0.67	0.19
168993186	0.42	0.79
170974795	0.43	0.36
170997279	0.54	0.35
171560926	0.37	0.83
172198524	0.57	0.31
172207649	0.36	0
172307147	0.4	0.35
172820931	0.33	0.25
172878162	0.49	0.24
173451771	0.43	0.8
173706997	0.56	0.38
175479847	0.31	0.21
180626619	0.35	0.61
180907556	0.57	0.32
181810721	0.28	0.73
184237903	0.38	0.71
184708766	0.56	0.18
184708880	0.31	0
184851140	0.11	0
184851585	0.58	0.25
185041096	0.3	0.22
185042889	0.47	0.28
185239085	0.89	1
185343937	0.55	0.33
185368526	0.6	0.86
185389726	0.5	0.41
185777629	0.57	0.73
185911597	0.64	0.85
185912108	0.41	0.83
186404988	0.56	0.78
187489260	0.4	0.29
187489312	0.5	0.69
187784397	0.46	0.82
187813663	0.43	0.76
187820407	0.38	0.7
187821076	0.46	0.67
187918064	0.6	0.17
187927746	0.5	0.12
188436626	0.43	0.62
188899328	0.55	0.78
188899413	0.71	0.86
189810155	0.45	0.86
190073140	0.33	0.76
191588767	0.54	0.96
192580660	0.43	0.74
192583255	0.41	0.9
194551616	0.5	0.79
194663286	0.54	0.23
194691872	0.52	0.17
194693462	0.44	0.15
194816225	0.45	0.2
194855381	0.5	0.88
194867741	0.36	0.82
195544260	0.27	0.71
195830467	0.33	0.86
195848237	0.45	0.8
195889678	0.5	0.9
196961470	0.3	0.54
196981550	0.37	0.45
197099773	0.36	0.33
197285208	0.5	0.85
197440159	0.75	0.71
197683601	0.48	0.86
197683773	0.71	0.14
198231026	0.63	0.14
198979731	0.6	0.18
199050651	0.46	0.86
199081441	0.35	0.15
199149996	0.28	0.2
199186310	0.36	0.14

## Sheet: chr4
Chromosome Coordinates	HCC1954BL Variant Frequency	HCC1954 Variant Frequency
984414	0.62	0.87
985305	0.4	1
1065271	0.64	0.74
1080625	0.59	0.73
1320759	0.53	0.82
1333405	0.43	0.78
1671115	0.41	0.9
1788392	0.89	0.67
2310992	0.44	0.87
2631505	0.5	0.48
3464398	0.58	1
3484493	0.64	0.22
4250535	0.8	1
5499330	0.36	0.4
5578003	0.43	0.19
5693175	0.77	0.75
6041011	0.55	0.58
6354255	0.27	0.28
6354856	0.87	1
6650913	0.73	0.5
6657765	0.56	0.85
6666924	0.5	0.4
7853127	0.5	0.73
8358676	0.75	0.67
8656718	0.5	0.83
8660023	0.5	0.67
8666996	0.5	0.67
9519021	0.33	0.87
9596422	0.61	0.58
9632079	0.37	0.33
11010185	0.47	0.37
15249266	0.5	0.24
15318290	0.6	0.68
15573583	0.4	0.75
17112531	0.8	0.87
17195755	0.47	0.3
17195801	0.55	0.37
17414477	0.27	0.45
20142762	0.56	0.7
20206523	0.4	0.79
20461264	0.81	0.44
20461342	0.77	0.36
22049012	0.48	0.8
23424760	0.51	0.71
24614291	0.57	0.53
24734801	0.36	0.43
25005101	0.46	0.29
25026207	0.39	0.69
25028381	0.27	0.21
26818657	0.83	0.44
26818660	0.83	0.44
30334794	0.44	0.31
30335085	0.55	0.27
35828979	0.43	0.6
40122767	0.25	0.67
40472903	0.33	0.47
40472919	0.41	0.48
41386352	0.12	0
41640570	0.39	0.36
42094869	0.75	1
43871717	0.45	0
45780817	0.5	0.73
47103595	0.36	0.62
47341964	0.68	0.39
47376931	0.45	0.64
47596233	0.39	0.44
47764453	0.5	0.33
47764482	0.5	0.33
47867023	0.6	0.44
52589736	0.57	0.58
53305029	0.53	0.32
53306425	0.62	0.5
53706283	0.58	0.46
54005038	0.32	0.44
54824835	0.46	0.57
54828483	0.52	0.55
54834528	0.5	0.62
54846797	0.47	0.6
56515169	0.45	0.44
56569274	0.5	0.42
56910434	0.34	0.6
56932440	0.64	0.59
56963085	0.43	0.34
56968597	0.5	0.59
57056310	0.36	0.16
65880399	0.29	0.41
68125563	0.43	0.62
68462994	0.44	0.58
68467369	0.41	0.48
70933496	0.46	0.37
70954711	0.19	0
71103078	0.42	0.37
71149545	0.5	0.56
71149649	0.5	0.47
71149741	0.47	0.41
71236237	0.45	0.44
71236532	0.44	0.42
71381796	0.33	0.75
71419077	0.25	0.45
71419126	0.24	0.47
71502937	0.41	0.45
71504193	0.38	0.45
72837198	0.71	0.28
73213254	0.52	0.43
74149416	0.42	0.64
74161542	0.36	0.51
74175600	0.69	0.86
74521734	0.71	0.57
74538402	0.59	0.38
75082861	0.3	0.47
75467298	0.6	0.7
77028420	0.39	0.55
78036386	0.56	0.27
79736011	0.37	0.58
79750226	0.66	0.47
80005880	0.46	0.54
80019104	0.62	0.29
80548367	0.64	0.86
82186174	0.47	0.29
84593504	0.48	0.55
88231955	0.17	0
88634660	0.54	0.58
88635212	0.33	0.64
88803172	0.52	0.22
88951935	0.45	0.45
89121716	0.69	0.25
89122877	0.48	0.31
89178537	0.42	0.29
89616114	0.5	0.25
89889178	0.5	0.46
89890744	0.67	0.6
90253709	0.55	0.54
94563065	0.38	0.45
95389862	0.45	0.5
95392802	0.5	0.35
95405078	0.6	0.39
95416543	0.35	0.53
95758290	0.89	1
96264079	0.5	0.6
96325345	0.41	0.71
96359174	0.64	0.6
96475639	0.43	0.52
99246160	0.37	0.4
99246207	0.36	0.41
99268616	0.57	0.59
100264597	0.47	0.57
100264639	0.48	0.5
100266835	0.35	0.45
100267437	0.54	0.75
100271756	0.56	0.48
100662743	0.47	0.43
100662823	0.62	0.48
100723687	0.67	0.6
103746693	0.67	0.6
103775040	0.47	0.37
103776125	0.6	0.44
103830893	0.56	0.8
106374634	0.5	0.47
106375929	0.43	0
106536878	0.42	0.42
107353368	0.31	0.42
107375911	0.47	0.43
107391091	0.5	0
108065243	0.44	0.56
108795438	0.33	0.43
109893565	0.45	0.51
110823233	0.33	0.62
110900954	0.61	0.35
111120596	0.33	0.59
111629154	0.57	0.43
113571846	0.53	0.5
113572077	0.48	0.44
113572348	0.5	0.48
113572734	0.5	0.58
113579152	0.39	0.48
113726160	0.52	0.32
113759418	0.44	0.41
113764442	0.55	0.36
113788584	0.33	0.55
114494938	0.47	0.54
114494995	0.22	0
114522066	0.48	0.36
115968454	0.44	0.5
119381243	0.46	0.56
119456796	0.28	0.42
120164059	0.32	0.37
120167494	0.46	0.33
120304896	0.4	0.31
120461297	0.38	0.51
120747775	0.56	0.6
121925651	0.39	0.64
121957499	0.55	0.71
122470104	0.33	0.38
122902457	0.48	0.19
123043502	0.38	0.5
123596932	0.41	0.38
123756413	0.33	0.58
123883654	0.31	0.5
123883895	0.48	0.33
124033758	0.66	0.9
125809928	0.62	0.22
125811137	0.62	0.31
125811515	0.53	0.4
126622340	0.59	0.68
130132795	0.3	0.6
130144427	0.39	0.36
130250094	0.53	0.76
141536518	0.39	0.33
141539580	0.5	0.38
141678019	0.12	0
141684066	0.31	0.57
143262790	0.49	0.75
143455315	0.5	0.58
143543544	0.58	0.79
145799477	0.12	0
146284995	0.55	0.28
147781104	0.43	0.37
149575966	0.52	0.71
149576925	0.45	0.74
151993043	0.47	0.72
152049274	0.37	0.76
154083805	0.29	0.5
154496306	0.25	0.67
154697672	0.55	0.45
154698880	0.65	0.59
154733172	0.31	0.5
154734415	0.36	0.52
154744908	0.35	0.5
155506985	0.47	0.54
155727040	0.45	0.58
156493827	0.44	0.7
156509367	0.53	0.48
157004121	0.48	0.6
157903698	0.64	0.38
159859878	0.58	0.44
162526762	0.52	0.52
164686274	0.46	0.69
165338102	0.75	0.29
165338246	0.62	0.5
167240094	0.58	0.45
170274147	0.37	0.8
170314364	0.4	0.71
177337638	0.25	0.22
178499677	0.57	0.51
184052682	0.54	0.65
184403671	0.31	0
184427227	0.55	0.68
184440880	0.54	0.24
184604554	0.57	0.25
184837595	0.58	0.74
184851868	0.38	0.8
184852111	0.48	0.62
185249392	0.5	1
186536256	0.12	0
186603665	0.33	0.27
187241068	0.53	0.29
187357205	0.43	0.68
187359313	0.38	0.4
187410006	0.27	0.74
187442295	0.6	0.79
187691848	0.41	0.54
189249803	0.8	0
189259318	0.59	0.58

## Sheet: chr5
Chromosome Coordinates	HCC1954BL Variant Frequency	HCC1954 Variant Frequency
216205	0.75	0.35
216266	0.7	0.36
258565	0.29	0.38
309509	0.27	0.23
364478	0.43	0.6
545095	0.75	0.84
903572	0.67	0.85
1134767	0.67	0.91
1293757	0.59	0.87
1464412	0.4	0.82
1933865	0.5	0.68
7762440	0.2	0
7796787	0.47	1
9161333	0.38	1
11026727	0.67	1
11170583	0.47	0.98
13754525	0.41	0
13754536	0.41	0
13772022	0.65	0
13772089	0.67	0
13807394	0.37	0
13815972	0.5	0
13841886	0.58	0.99
13882799	0.51	1
13898045	0.35	1
13918980	0.47	1
13929869	0.58	0.98
13935841	0.69	0.98
13947894	0.35	0.97
13984340	0.47	0
14421975	0.5	0
14473027	0.67	0
14822103	0.38	1
19626931	0.3	0
21852963	0.62	1
32110149	0.23	1
33570817	0.36	0.22
33990268	0.41	0.11
35034634	0.29	0.14
35045895	0.53	0.84
35069362	0.39	0.8
35075194	0.38	0.87
35677339	0.43	0.82
35680378	0.74	0.91
35690468	0.45	0.9
35896825	0.45	0.17
35906947	0.57	0.2
36001727	0.53	0.9
37021060	0.45	0.84
37205239	0.56	0.15
37209687	0.58	0.84
37218659	0.5	0.81
37219247	0.34	0.87
37330230	0.4	0.15
37369484	0.45	0.93
38954915	0.5	0
38991553	0.6	0.21
39400311	0.5	0.2
42735801	0.58	0.8
42754874	0.22	0
42754996	0.71	0.89
43075550	0.57	0.79
43523823	0.43	0
50093486	0.55	0.5
52229044	0.46	0
52383126	0.4	1
52387170	0.58	1
52415034	0.3	1
54362103	0.14	0
54659326	0.35	1
55191159	0.89	1
55242201	0.52	1
55442709	0.36	1
55443299	0.57	1
56278531	0.29	1
60099450	0.52	1
61730136	0.37	0
61808292	0.32	1
63940824	0.63	0
64072661	0.38	0
64308774	0.39	1
64928695	0.3	0
65143971	0.6	1
65154494	0.36	0
65357067	0.42	1
67623904	0.45	1
68453399	0.62	1
68454810	0.67	1
68559889	0.6	0
68567009	0.37	1
68731696	0.55	1
68751627	0.17	0
72463160	0.54	1
74020971	0.56	1
74690268	0.43	0
74717529	0.59	1
74913022	0.37	1
75920490	0.64	0
75968721	0.58	0
76379755	0.21	0.95
76394780	0.65	0
76764752	0.34	0.89
76769840	0.56	1
78170957	0.48	0
79387608	0.44	1
79397021	0.61	1
79851414	0.35	0
80001785	0.5	0
80204693	0.45	0
80445485	0.36	1
80636375	0.63	0
80667398	0.31	1
80820858	0.18	0
81584996	0.48	0
82853069	0.6	1
82869125	0.42	0.89
82869147	0.56	1
82870386	0.37	1
82871301	0.58	1
82871480	0.59	1
86731030	0.33	0
87538081	0.82	1
92949455	0.48	0
92949523	0.58	0
94076243	0.45	1
94303885	0.61	0
94843958	0.57	1
94852411	0.33	1
94886874	0.26	1
94964949	0.67	1
95116950	0.59	1
95116957	0.54	1
95178069	0.5	1
95754654	0.6	1
95754730	0.5	1
96144608	0.49	0
96376466	0.52	0
96524539	0.59	0
96529279	0.35	0
96538621	0.54	0
96538627	0.53	0
96539227	0.43	0
101844003	0.52	0
102919594	0.58	0.12
108741869	0.45	0.35
108741881	0.45	0.3
108742197	0.37	0.37
108747050	0.47	0.39
110467408	0.42	1
110469738	0.37	1
110484603	0.33	0.94
112190753	0.57	0.51
112192460	0.4	0.52
112203669	0.39	0.58
112204224	0.54	0.48
112204458	0.59	0.52
112205070	0.43	0.57
112434761	0.5	0.36
112896592	0.31	0.6
112917273	0.44	0.52
112927472	0.42	0.48
112927601	0.5	0.56
112945177	0.54	0.64
112948007	0.55	0.55
115456233	0.54	0.3
115497672	0.47	0.35
118888837	0.36	0
122710247	0.52	1
122713626	0.27	1
122746608	0.5	0
122746635	0.53	1
126797045	0.64	1
126819181	0.41	1
126820873	0.32	0
127021162	0.36	0
127021181	0.33	0
127650390	0.61	0
127669532	0.5	0
130856195	0.63	0.96
131036093	0.33	0
131350393	0.36	0
131424377	0.64	1
131439359	0.6	1
132187956	0.43	1
134371698	0.62	0
135256064	0.55	0
135314928	0.43	1
137920069	0.52	1
138414605	0.43	1
138800989	0.37	1
138838103	0.54	1
138841330	0.6	1
139911813	0.43	1
139920417	0.86	1
140028728	0.31	0
140147647	0.44	1
140154806	0.58	1
140155049	0.4	1
140161918	0.55	1
140162076	0.42	1
140162285	0.44	1
140163242	0.5	1
140167121	0.3	1
140167163	0.27	1
140167232	0.36	1
140167286	0.33	1
140167506	0.41	1
140168567	0.57	1
140168585	0.57	1
140181604	0.5	1
140183616	0.67	1
140189651	0.62	1
140194565	0.26	1
140201323	0.42	1
140202341	0.59	0.95
140202825	0.64	1
140208594	0.28	0
140208597	0.28	0
140209441	0.62	1
140216751	0.33	0
140287468	0.47	0
140287930	0.69	0
140288153	0.5	0
140326896	0.41	0
140456164	0.56	0
140510713	0.5	0
140511359	0.83	0.86
140533765	0.71	0
140534040	0.53	0
140534190	0.5	0
140534373	0.36	0
140538122	0.29	0.64
140538498	0.14	0
140538500	0.14	0
140538510	0.13	0
140539644	0.6	0.44
140539650	0.75	0.44
140540098	0.5	1
140543763	0.62	0
140552852	0.29	0
140553623	0.71	0
140553626	0.71	0
140553938	0.47	0
140574333	0.18	0
140574353	0.19	0
140574366	0.17	0
140574891	0.44	1
140606081	0.41	0
140606750	0.33	0
140606755	0.36	0
140663449	0.6	1
140690889	0.56	1
140700700	0.64	1
140837982	0.67	0
141000014	0.78	0.8
141316448	0.83	0.62
142234863	0.62	1
145875089	0.56	1
145875509	0.45	0
147266247	0.46	0
148366718	0.58	1
148388086	0.23	1
148388294	0.5	1
149222981	0.22	0
149225947	0.58	0
149355125	0.45	0
149756425	0.6	1
149887726	0.41	1
149887795	0.35	1
149887972	0.33	1
149892720	0.37	1
149899932	0.36	1
150405660	0.42	0.91
150545201	0.52	1
150627205	0.5	1
150647036	0.36	0
150871926	0.38	1
150881304	0.43	1
150881454	0.5	1
150881493	0.44	1
150885678	0.62	1
150905337	0.41	0.94
151034420	0.59	1
154251384	0.44	1
157097540	0.59	1
157114697	0.62	1
159768236	0.56	1
161049329	0.4	0
161460858	0.36	0
162835094	0.61	0
162842265	0.33	0
162842294	0.47	0
162873577	0.56	1
167801357	0.63	0
167801387	0.59	0
168113478	0.83	0
168166052	0.42	1
169345450	0.42	1
171414211	0.62	0
172482810	0.5	1
174869799	0.59	0
175649822	0.64	1
175704814	0.41	1
175726138	0.37	1
175943870	0.5	1
175944495	0.67	1
176569798	0.39	0.22
176653878	0.65	0.28
176769138	0.58	0.23
178072048	0.47	0
178072696	0.53	0
178291556	0.5	1
178324466	0.6	0
178324508	0.42	1
178348669	0.57	0
178439675	0.76	0.93
178567278	0.4	1
178969063	0.44	1
179192759	0.67	0
179212985	0.58	0
179223451	0.6	0
179975994	0.44	0.27
180151274	0.6	0.83
180151910	0.37	0.9
180405104	0.3	0.85
180405119	0.3	0.85
180583837	0.8	0.71
180620046	0.56	0.79

## Sheet: chr6
Chromosome Coordinates	HCC1954BL Variant Frequency	HCC1954 Variant Frequency
280175	0.78	0.87
295829	0.44	0.36
544209	0.42	0.65
1687793	0.48	0.12
2955336	0.65	0.22
3097799	0.42	0.14
3672810	0.7	0.25
3683377	0.62	0.85
3976997	0.58	0.18
4014165	0.45	0.26
4014684	0.46	0.77
4061261	0.56	0.77
4940463	0.3	0.72
4943962	0.62	0.76
5205935	0.67	0.75
6167381	0.44	0.75
6263794	0.46	0.72
7156817	0.55	0.71
7175679	0.44	0.92
7191997	0.68	0.5
7529616	0.4	0.8
7849815	0.65	0.7
10008589	0.42	0.77
13724691	0.33	0.68
16253304	0.6	0.92
16398740	0.57	0.8
17651281	0.41	0.22
17710805	0.14	0.31
17710818	0.14	0.39
17710842	0.15	0.34
18247193	0.49	0.16
18321967	0.75	0.18
20260939	0.72	0.94
21309472	0.45	0.16
24526327	0.7	0.74
24545437	0.33	0.78
24761252	0.55	0.2
24806194	0.61	0.77
24889698	0.45	0.29
25834489	0.11	0
26125577	0.47	0.84
26125654	0.47	0.86
26125815	0.33	0.76
26141485	0.55	0.83
26141620	0.5	0.88
26215769	0.57	0.31
26216261	0.42	0.28
26292081	0.46	0.71
26393539	0.42	0.74
26393662	0.33	0.76
26500913	0.56	0.36
26746396	0.39	0.78
28033055	0.4	0.79
28033346	0.45	0.8
28335415	0.4	0.56
28372671	0.62	0.55
28377642	0.46	0.84
28378026	0.59	0.79
28402529	0.73	0.85
28439106	0.27	0.81
28467149	0.42	0.64
28605213	0.52	0.2
29072065	0.58	0.15
29120046	0.62	0.68
29120095	0.59	0.69
29383207	0.5	0.76
29450215	0.37	0.89
29631649	0.59	0.64
29631838	0.57	0
29631851	0.58	0.72
29631982	0.59	0.66
29663757	0.42	0.26
29663843	0.56	0.71
29689020	0.31	0.73
29689089	0.29	0.82
29689092	0.29	0.82
30020864	0.5	0.75
30021046	0.71	1
30021170	0.57	1
30021183	0.43	0.7
30140474	0.5	0.76
30144450	0.58	0.73
30148988	0.5	0.8
30183822	0.87	0
30183882	0.37	0.73
30262178	0.42	0.82
30416305	0.32	0.82
30566043	0.67	0.71
30748588	0.37	0.81
30819784	0.83	1
30990613	0.83	0.7
30990760	0.6	0.81
30995967	0.45	0.8
30996140	0.33	0.92
31001707	0.67	0.8
31028869	0.5	0.87
31187221	0.4	0.77
31187243	0.44	0.74
31187350	0.42	0.7
31187482	0.47	0.72
31187682	0.46	0.83
31187873	0.5	0.8
31187973	0.43	0.37
31192142	0.43	0.8
31192149	0.43	0.8
31192618	0.64	0.54
31192663	0.82	0.46
31192771	0.73	0.47
31192943	0.64	0.75
31193179	0.44	0.83
31193248	0.44	1
31205432	0.28	0.67
31221031	0.83	0.92
31221193	0.25	0.8
31224481	0.67	0.83
31226490	0.42	0.82
31226877	0.4	0.25
31230294	0.47	0.75
31345812	0.87	1
31346921	0.87	0.89
31346962	0.89	0.89
31347028	0.4	0.9
31347039	0.4	1
31347080	0.67	1
31347093	0.71	1
31347409	0.57	0.83
31347428	0.57	0.83
31430282	0.75	0.27
31604894	0.87	0.82
31946420	0.83	1
31950577	0.33	0.2
32038330	0.31	0.73
32047324	0.83	0.76
32114316	0.75	1
32230364	0.8	1
32257118	0.7	0.89
32369749	0.36	0.24
32376479	0.51	0.21
32398905	0.43	0.28
32399337	0.39	0.35
32399385	0.54	0.62
32406350	0.56	0.33
32415360	0.23	0.13
32441933	0.47	0.15
32445664	0.36	0.21
32471822	0.55	0.16
32471871	0.4	0.79
32471933	0.58	0.18
32713235	0.75	0.38
32713252	0.75	0.38
32713273	0.71	0.46
32717242	0.37	0.25
32717249	0.37	0.25
32717264	0.33	0.25
32717277	0.33	0.25
32717290	0.33	0.26
32717833	0.47	0.27
32717851	0.47	0.26
32717986	0.44	0.33
32718379	0.5	0.43
32718381	0.5	0.43
32718414	0.55	0.41
32718439	0.55	0.39
32718456	0.55	0.35
32718459	0.55	0.35
32718465	0.45	0.36
32718473	0.45	0.36
32718513	0.4	0.32
32821008	0.45	0.42
32926752	0.53	0.48
32934211	0.46	0.33
33144483	0.41	0.29
33144831	0.36	0.57
33144928	0.44	0.69
33144929	0.44	0.69
33144937	0.44	0.71
33144949	0.44	0.69
33144977	0.5	0.71
33145397	0.41	0.47
33145402	0.41	0.44
33145500	0.33	0.53
33145535	0.32	0.52
33145538	0.39	0.53
33145604	0.38	0.51
33161946	0.4	0.37
33161949	0.4	0.37
33161960	0.3	0.34
33870603	0.64	0.67
34115984	0.26	0.22
35538664	0.53	0.71
37087561	0.36	0.82
37360188	0.45	0.59
38812921	0.5	0.23
39059976	0.37	0.72
39148632	0.5	0.89
39149480	0.38	0.78
39156469	0.6	0.74
39671841	0.37	0.25
40468443	0.57	0.75
41137087	0.4	0.31
41137320	0.45	0.21
42821596	0.89	1
43040178	0.37	0.38
43040180	0.37	0.38
43041504	0.36	0.69
43100786	0.35	0.76
43100803	0.35	0.76
43103189	0.56	0.92
43116276	0.43	0.64
43128166	0.39	0.71
43520843	0.42	0.21
43746614	0.5	0.85
43747609	0.6	0.67
44189696	0.86	0.71
44326098	0.42	0.24
44330988	0.36	0
46216891	0.43	0.27
46728211	0.47	0.8
46909051	0.4	0.5
46932407	0.54	0.17
46934803	0.62	0.25
46934869	0.75	0.23
46935032	0.64	0.42
46935085	0.67	0.5
46940772	0.59	0.15
46942644	0.47	0.23
46964059	0.59	0.72
47084771	0.67	0.4
47084789	0.67	0.35
47085213	0.44	0.25
47085417	0.54	0.32
47792550	0.59	0.63
49511241	0.48	0.4
49520392	0.44	0.41
49533480	0.24	0.55
49547764	0.44	0.35
49567937	0.52	0.45
49809398	0.57	0.56
49809482	0.62	0.56
51828688	0.54	0.61
51843265	0.53	0.72
52026809	0.52	0.64
52237443	0.47	0.56
52725690	0.47	0.37
52766921	0.56	0.57
53627021	0.44	0.35
53627564	0.48	0.32
53627816	0.48	0.36
53991802	0.26	0.39
54097485	0.41	0.53
54294106	0.4	0.32
54299645	0.19	0.14
54327285	0.47	0.33
54843081	0.42	0.53
55304546	0.48	0.37
55372178	0.32	0.35
55374584	0.4	0.7
55746987	0.5	0.62
57025497	0.46	0.63
57027402	0.6	0.78
57120889	0.37	0.77
57163313	0.56	0.6
62448875	0.37	0.73
62500563	0.31	0.26
62945058	0.48	0.83
70464186	0.62	0.79
70868844	0.44	0.15
71007824	0.62	0.2
71036045	0.38	0.3
71041157	0.48	0.25
71294826	0.4	0.8
71603423	0.5	0.21
73961333	0.43	0.56
74182596	0.44	0.19
74182609	0.48	0.23
74218224	0.83	0.87
76697501	0.55	0.75
76717271	0.57	0.73
79975028	0.79	0.87
80797962	0.5	0.22
80806691	0.58	0.5
82518494	0.62	1
84005980	0.3	0.23
84855904	0.71	0.83
87782302	0.38	0.71
88050734	0.47	0.26
88051291	0.62	0.19
88103519	0.25	0
88183142	0.62	0.17
88197530	0.46	0.13
88295985	0.55	0.26
88374193	0.43	0.4
89850613	0.5	0.65
89945463	0.83	0.8
89983685	0.5	0.71
90038132	0.5	0.42
90425101	0.56	0.57
90427923	0.35	0.33
90429295	0.36	0.61
90453853	0.49	0.68
90465310	0.37	0.8
90516175	0.53	0.22
90556223	0.67	0.33
94024572	0.6	0.18
97159475	0.35	0.89
97165288	0.53	0.56
97354287	0.67	0.69
97719884	0.49	0.85
97733095	0.56	0.79
97783839	0.27	0.62
100000659	0.54	0.81
100000807	0.48	0.8
100475692	0.43	0.32
101403110	0.47	0.29
105304960	0.37	0.31
105883559	0.5	0.81
105930814	0.12	0
107073878	0.39	0.6
107106515	0.5	0.71
109871228	0.62	1
109874988	0.64	0.86
109877562	0.75	0.42
109879562	0.33	0.5
110061211	0.43	0.38
110212927	0.4	0.5
110252996	0.7	0.77
112489006	0.53	0.67
112503982	0.4	0.23
112542605	0.48	0.84
112564076	0.49	0.69
112619598	0.57	0.59
114485663	0.33	0.32
116431835	0.52	0.74
117728877	0.27	0.12
117728881	0.29	0.12
117728926	0.29	0.11
117738124	0.5	0.18
117746112	0.52	0.18
117769356	0.48	0.35
117832141	0.38	0.58
117968616	0.56	0.68
118919509	0.48	0.33
118993996	0.47	0.59
119552640	0.37	0.4
123164163	0.67	0.27
123172135	0.52	0.55
125186051	0.3	0.35
126217867	0.18	0
126319923	0.67	0.67
128445438	0.35	0.24
129422719	0.27	0.68
129613023	0.62	0.68
129764082	0.39	0.66
129764118	0.39	0.66
129849322	0.56	0.74
129849392	0.56	0.75
129849407	0.4	0.28
130194172	0.63	0.79
130196379	0.85	0.96
130415795	0.67	0.36
130422939	0.42	0.22
130803491	0.71	0.88
130803650	0.53	0.74
132004295	0.47	0.52
132952327	0.8	0.56
132980510	0.47	0.58
133007972	0.6	0.41
133056964	0.41	0.29
133076791	0.46	0.47
133094309	0.44	0.47
134345716	0.37	0.65
136624110	0.14	0.11
136624190	0.32	0.21
136631118	0.12	0.16
136638955	0.33	0.43
136638974	0.32	0.43
136638981	0.33	0.45
136641086	0.36	0.55
136641097	0.38	0.59
136641515	0.28	0.39
136641529	0.22	0.47
136641535	0.22	0.41
137067959	0.4	0.36
137364906	0.32	0.74
138237759	0.56	0.2
139271565	0.58	0.3
144223312	0.47	0.23
145093287	0.52	0.22
145209671	0.42	0.91
146049025	0.46	0.82
146167486	0.37	0.31
146168112	0.48	0.33
147722105	0.36	0
148882704	0.67	0.9
149995674	0.55	0.21
150024909	0.37	0.3
150046472	0.45	0.35
150156438	0.4	0.32
150252374	0.64	0.22
150252378	0.69	0.21
150253696	0.44	0.18
150383925	0.5	0.2
150761007	0.58	0.32
151163608	0.3	0.24
151668626	0.41	0.15
151711865	0.42	0.2
151712383	0.61	0.89
151712590	0.37	0.25
151715815	0.52	0.35
151716019	0.64	0.25
151728598	0.5	0.43
152506532	0.35	0.23
152656893	0.53	0.37
152689374	0.79	0.9
152699835	0.47	0.2
152717547	0.76	0.32
152725106	0.57	0.21
152735877	0.29	0.2
153084728	0.33	0.26
153357388	0.53	0.62
153358019	0.62	0.81
154805093	0.47	0.69
155617299	0.89	1
155802938	0.35	0.53
157447622	0.5	0.89
158417705	0.62	0.44
158419290	0.64	0.38
158422515	0.71	1
158437296	0.47	0.47
159098333	0.5	0.71
159104450	0.48	0.31
159182904	0.58	0.65
159318621	0.6	0.91
159318688	0.48	0.88
159318752	0.41	0.92
159319336	0.56	0.76
159327434	0.79	0.81
159334887	0.47	0.82
160384279	0.73	0.87
160499517	0.77	0.85
161439371	0.86	0.81
161727845	0.52	0.71
167191706	0.33	0.77
167629692	0.56	0
167674692	0.67	0.25
168086687	0.44	0.85
168139462	0.27	0.9
168139820	0.43	0.62
168139922	0.75	0.64
169359814	0.72	0.8
169390692	0.37	0.43
169886119	0.43	0.73
169904462	0.44	1
169932343	0.64	1
170434311	0.55	1
170468868	0.48	0.8
170469686	0.33	0.75
170469722	0.55	0.71
170469934	0.68	0.59
170712965	0.58	0.36
170712977	0.28	0.57
170713022	0.21	0
170720718	0.61	0.73

## Sheet: chr7
Chromosome Coordinates	HCC1954BL Variant Frequency	HCC1954 Variant Frequency
518572	0.57	0.89
1097920	0.58	0.5
1098679	0.42	0.8
2256112	0.62	0.8
2439081	0.47	0.74
4017257	0.78	0.45
4138532	0.37	0.5
4180403	0.77	0.38
4180466	0.82	0.36
4180501	0.82	0.38
4768561	0.44	0.43
5609671	0.56	0.44
5916252	0.63	0.42
5931784	0.75	0.89
5993514	0.4	0.41
6012153	0.53	0.38
6029809	0.58	0.55
6336719	0.55	0.24
6472426	0.56	0.75
8164751	0.56	0.68
15371746	0.36	0.59
16621912	0.52	0.42
16782525	0.54	0.52
16884720	0.39	0.28
19710942	0.48	0.4
20147242	0.6	0.55
20729171	0.38	0.34
20734538	0.35	0.57
21922930	0.41	0.48
22824207	0.42	0.62
22982356	0.48	0.35
23131226	0.49	0.59
23263058	0.52	0.46
23323846	0.49	0.35
23723687	0.44	0.53
24291534	0.55	0.75
24669823	0.38	0.59
24821290	0.47	0.54
25148437	0.48	0.37
25234459	0.46	0.54
27162638	0.4	0.37
29036734	0.46	0.32
29486454	0.54	0.4
29510886	0.19	0
30661727	0.8	0.44
30761856	0.46	0.31
30761961	0.44	0.4
31559258	0.6	0.41
31578283	0.31	0.33
32496461	0.47	0.47
32565155	0.43	0.67
32565181	0.48	0.68
32579545	0.48	0.5
32590002	0.4	0.45
33027471	0.63	0.47
33042098	0.62	0.53
33976471	0.57	0.6
34833707	0.33	0.53
34855707	0.61	0.27
34855747	0.61	0.33
36405234	0.2	0.67
36412646	0.63	0.74
36413880	0.43	0.66
36422002	0.41	0.77
36425601	0.47	0.64
36730213	0.78	0.5
37903055	0.52	0.47
37918251	0.5	0.65
37920365	0.5	0.45
38234920	0.36	0.65
39439233	0.53	0.55
39439371	0.57	0.53
42054747	0.47	0.8
43797413	0.47	0.37
43809948	0.8	0.4
43813128	0.56	0.58
43873038	0.6	0.6
44013591	0.43	0.75
44071313	0.75	0.38
44249393	0.5	0.3
44249402	0.44	0.3
44249453	0.44	0.27
44545705	0.56	0.75
45079695	0.4	0.5
47880085	0.71	0.36
47880105	0.71	0.36
47886870	0.31	0.42
51061763	0.42	0.32
55181842	0.53	0.5
55233911	0.89	1
55236410	0.47	0.7
55427057	0.35	0.41
55717884	0.25	0.36
55975070	0.67	0.44
56056319	0.23	0.1
56056396	0.3	0.12
56093854	0.69	0.82
56103726	0.33	0.6
65343320	0.59	0.43
65735819	0.36	0.46
70772919	0.62	0.75
72789580	0.36	0.56
72887101	0.7	0.43
72887235	0.71	0.43
73607477	0.56	0.71
74983431	0.36	0.63
75014236	0.5	0.6
75497751	0.75	0.45
75533549	0.43	0.5
75857561	0.75	0.43
75867631	0.67	0.71
75949771	0.5	0.3
75949996	0.45	0.57
76723705	0.42	0.48
76729421	0.5	0.36
76754755	0.65	0.5
76760426	0.68	0.5
76822508	0.5	0.42
77094649	0.51	0.49
80225702	0.45	0.25
80265466	0.39	0.53
81426572	0.3	0.42
82875667	0.39	0.72
83428788	0.55	0.56
83444454	0.45	0.53
83472649	0.51	0.5
86976581	0.52	0.75
86998554	0.44	0.58
87017537	0.5	0.67
88801936	0.58	0.39
88802132	0.49	0.36
88802162	0.55	0.39
88803077	0.44	0.52
88803545	0.46	0.39
89699826	0.64	0.59
89821744	0.68	0.64
89822345	0.56	0.44
89839432	0.33	0.42
89852344	0.48	0.38
91341164	0.48	0.44
91468556	0.59	0.58
91479864	0.36	0.7
91490118	0.61	0.67
91529537	0.56	0.59
91550634	0.4	0.54
91551908	0.34	0.4
91553598	0.5	0.62
91564863	0.54	0.59
91581086	0.47	0.55
92571911	0.33	0.55
92571987	0.36	0.46
92600617	0.36	0.39
92602425	0.5	0.59
92893835	0.37	0.61
93865635	0.4	0.63
93868835	0.37	0.45
93895673	0.44	0.69
94011739	0.42	0.33
94018627	0.57	0.62
94378352	0.52	0.53
94784020	0.3	0.61
94872711	0.51	0.45
94878952	0.37	0.65
95054330	0.5	0.53
95054357	0.55	0.47
95506600	0.43	0.3
97199872	0.55	0.47
98919666	0.44	0.42
98983781	0.62	0.43
99144621	0.46	0.6
99312363	0.5	0.36
99327804	0.4	0.57
99328126	0.5	0.48
99338835	0.62	0.47
99534733	0.43	0.6
99596072	0.54	0.47
99637781	0.5	0.32
99809770	0.5	0.44
100114011	0.5	0.37
100466086	0.48	0.42
101043505	0.37	0.35
102249872	0.59	0.65
102361951	0.54	0.52
102362242	0.68	0.54
102452856	0.45	0.5
102739359	0.45	0.41
102835659	0.21	0
102938672	0.5	0.43
102966831	0.71	0.35
102968108	0.48	0.54
103038397	0.37	0.39
104540034	0.47	0.46
104569884	0.56	0.66
106300247	0.38	0.39
106613617	0.55	0.55
106684473	0.54	0.6
106789740	0.33	0.36
106975955	0.45	0.4
107004256	0.53	0.4
107210490	0.39	0.63
107387042	0.89	0.53
107390667	0.44	0.23
107637144	0.33	0.77
107660052	0.42	0.48
113305670	0.43	0.38
117094344	0.32	0.46
120216035	0.34	0.27
120551713	0.5	0.57
120563333	0.47	0.67
120752707	0.42	0.38
120757005	0.6	0.5
120766325	0.37	0.31
122422260	0.45	0.54
122596470	0.43	0.71
122884704	0.36	0.23
122907226	0.57	0.47
122939255	0.68	0.35
122939271	0.69	0.36
123302132	0.4	0.56
124174328	0.5	0.43
127011522	0.86	0.77
127679382	0.45	0.23
127928218	0.4	0.68
128175884	0.28	0.48
128394620	0.35	0.69
128428462	0.47	0.53
129084568	0.33	0.23
129451548	0.83	0.71
129643073	0.48	0.68
129703751	0.55	0.43
129725834	0.43	0.5
129737976	0.32	0.5
130844279	0.29	0.43
130846252	0.69	0.8
130846499	0.5	0.6
131842835	0.67	0.46
131843489	0.75	0.37
133230987	0.47	0.48
133498797	0.47	0.5
133557209	0.52	0.44
133872366	0.33	0.4
134575951	0.45	0.55
137251230	0.37	0.42
137915850	0.45	0.32
138390577	0.6	0.5
138411574	0.29	0.57
138414773	0.53	0.6
139380538	0.61	0.54
139757250	0.56	0.42
139772219	0.7	0.41
141111234	0.5	0.7
141124777	0.5	0.62
141125043	0.4	0.49
141125269	0.41	0.57
141136707	0.44	0.87
141319073	0.42	0.57
141319174	0.63	0.31
141319814	0.5	0.5
141598588	0.52	0.57
142336671	0.58	0.44
142807222	0.36	0.64
142851597	0.62	0.55
143204161	0.5	0.66
143691735	0.83	0.62
147305911	0.38	0.31
147737423	0.43	0.41
147918953	0.57	0.6
147919068	0.44	0.62
148822393	0.35	0.37
148949308	0.8	0.57
148949342	0.8	0.5
149848242	0.42	0.82
149956108	0.44	0.47
150279722	0.37	0.6
150547161	0.4	0.38
150552883	0.45	0.58
150565908	0.62	0.45
150764204	0.41	0.65
150923418	0.42	0.35
151311005	0.41	0.44
151311108	0.47	0.53
151601789	0.62	0.67
151601864	0.62	0.5
155230591	0.21	0
156130061	0.53	0.31
156130065	0.49	0.31
156130067	0.5	0
156130077	0.49	0
156445369	0.44	0.6
156454579	0.57	0
156454985	0.52	0.5
156455009	0.5	0.53
156692985	0.73	0.56
157596299	0.56	0.33

## Sheet: chr8
Chromosome Coordinates	HCC1954BL Variant Frequency	HCC1954 Variant Frequency
186274	0.77	0
353192	0.43	1
371344	0.41	0
371410	0.44	0
1829165	0.33	0
1869512	0.45	1
2041578	0.31	1
2043976	0.44	0
6353982	0.32	1
6358699	0.29	1
6366171	0.62	1
6780991	0.36	0
7295796	0.62	0
7731444	0.32	0.48
9601895	0.67	1
9605110	0.53	1
10323220	0.5	1
10427862	0.23	1
11199906	0.53	0
11704588	0.47	1
11742054	0.52	1
13400992	0.53	0
13401189	0.63	1
13401190	0.63	1
17544503	0.52	0
17783818	0.31	1
17787300	0.36	1
17963214	0.63	1
18302075	0.53	0
19265980	0.45	1
19360366	0.43	0
19862716	0.48	0
19867110	0.5	0
23051393	0.14	0.33
23051647	0.16	0.24
23051652	0.18	0.19
23051655	0.18	0.19
23058080	0.5	0.43
23058539	0.27	0.58
23058560	0.6	1
23059338	0.53	0.71
23059342	0.53	0.71
23233391	0.47	1
23347780	0.4	0
24311997	0.35	0
24395569	0.45	0
24412708	0.49	0
24414958	0.56	0
24421910	0.44	0
24830588	0.88	1
25238886	0.5	0
25286085	0.67	1
27689983	0.33	1
27723888	0.46	1
27735900	0.53	1
28440631	0.45	1
30822067	0.57	1
30822144	0.61	1
30822280	0.52	0
30822973	0.45	1
30825766	0.5	1
31044099	0.44	1
31093499	0.42	1
31118822	0.41	0.89
31144196	0.38	0
32572900	0.22	1
33480498	0.53	0
33535731	0.36	1
35703234	0.43	0
35703357	0.5	0
37849526	0.6	0
38964676	0.64	1
39582980	0.33	0
39654155	0.42	0
41649311	0.21	0
41673085	0.8	1
41678766	0.62	1
41682842	0.6	1
42164106	0.38	0
42350943	0.69	0
49047989	0.53	0
51605342	0.69	1
53699869	0.39	1
53717622	0.59	1
53749207	0.41	1
53749259	0.41	1
57085034	0.65	0.94
59710358	0.54	0.87
59902003	0.17	0
64099101	0.62	0.84
67251979	0.47	0.87
67504297	0.43	0
67531909	0.5	1
67740520	0.36	0.19
67910785	0.45	0.14
68134006	0.63	0
68699024	0.43	0.87
69155567	0.53	0.1
69155568	0.53	0.1
69183050	0.56	0.13
70747947	0.21	0
70751432	0.56	0.75
71126953	0.3	0.87
71130161	0.43	0.83
73127519	0.71	0.67
73642694	0.38	0.56
75055973	0.42	0.38
75056375	0.36	0.37
75056404	0.32	0.4
75079638	0.89	0.95
75319630	0.75	0.46
75334247	0.31	0.6
76630837	0.36	0.59
82059755	0.75	0.51
82067952	0.52	0.56
82518176	0.54	0.51
82769239	0.53	0.4
86539249	0.35	0.19
87298818	0.38	0.13
87298855	0.39	0.12
87729216	0.45	0.88
88955303	0.5	0.62
89200154	0.53	0.54
91027598	0.35	0.55
91036887	0.38	0.5
91051906	0.44	0.48
91059655	0.48	0.62
91064195	0.6	0.62
92433276	0.39	0.26
94863796	0.47	0.31
94877341	0.47	0.29
95488874	0.47	0.3
95548856	0.57	0.52
95600595	0.4	0.57
95607644	0.4	0.6
95610478	0.53	0.31
95616295	0.38	0.38
95946963	0.42	0.19
95957483	0.36	0.35
97674976	0.29	0.64
97916534	0.59	0.83
99184258	0.28	0.32
99274788	0.44	0.51
99277366	0.52	0.59
100848279	0.45	0.24
101356389	0.58	0.57
101611160	0.14	0
102574150	0.24	0.36
102624650	0.55	0.31
103633426	0.6	0.4
104381517	0.55	0.34
104381608	0.43	0.57
104406272	0.43	0.32
104406543	0.42	0.31
104412862	0.46	0.48
104496535	0.5	0.73
105565814	0.32	0.29
107842851	0.44	0.88
109039543	0.53	0.24
110326881	0.33	0.64
117933398	0.5	0.16
118253964	0.57	0.92
118888759	0.48	0.13
118916963	0.42	0.82
119460972	0.46	0.81
120007963	0.57	0.38
120663983	0.39	0.57
120813530	0.33	0.65
120872835	0.6	0.47
120913963	0.42	0.59
121239627	0.2	0.12
121279250	0.52	0.61
121285172	0.6	0.75
121297860	0.41	0.69
121329043	0.56	0.7
121367337	0.27	0.53
121599371	0.5	0.62
124033192	0.5	0.38
124034374	0.4	0.33
124035233	0.25	0.2
124035340	0.45	0.23
124190979	0.47	0.6
124779910	0.35	0.48
125141890	0.69	0.53
125567728	0.33	0.63
125568544	0.59	0.68
125597316	0.41	0.58
126058879	0.5	0.31
126160276	0.55	0.45
130829956	0.62	0.67
130844079	0.46	0.56
132071952	0.48	0.28
133069118	0.57	0.4
133706841	0.28	0.58
133969434	0.65	0
133969568	0.58	0
134053240	0.63	1
134177635	0.45	1
134308952	0.44	0
134329356	0.59	1
139233374	0.45	0
139695358	0.71	0
139741853	0.56	0
139797163	0.37	0
140700172	0.5	0.93
141530244	0.79	0
141530367	0.86	0
141530448	0.82	0
142269649	0.38	1
144366529	0.43	1
144691998	0.71	0
145573922	0.6	1
145594771	0.57	1
145636324	0.87	1
146037858	0.59	1
146039126	0.64	1
146128143	0.44	0

## Sheet: chr9
Chromosome Coordinates	HCC1954BL Variant Frequency	HCC1954 Variant Frequency
106800	0.33	0
106911	0.36	0.56
153985	0.38	0.4
165732	0.43	1
324337	0.75	0
439874	0.52	1
980840	0.47	0.97
2029734	0.39	0
2181309	0.46	0.78
2708534	0.36	0.19
4675008	0.35	0.82
5348299	0.45	0.12
5547672	0.8	0.92
5752600	0.42	0.84
5764225	0.59	0.89
5882525	0.64	0.86
6002734	0.59	0.85
6002968	0.5	0.92
6974236	0.55	0.89
7789653	0.87	0.87
8321583	0.82	0.81
8475834	0.6	0.78
12765880	0.5	0.63
15668842	0.25	0.79
18671821	0.57	0.33
18940787	0.46	0.4
18940895	0.46	0.43
19053108	0.5	0.27
19510939	0.25	0
19612268	0.45	0.28
20754870	0.43	0.26
20810329	0.65	0.6
20978426	0.44	0.83
21067716	0.43	0.75
27210066	0.63	0.5
32415910	0.52	0.37
32624467	0.47	0.36
33016572	0.35	0.68
33052128	0.47	0.63
33103786	0.35	0.28
34246347	0.56	0.3
34247095	0.7	0.5
35652251	0.46	0.54
35700882	0.44	0.25
35896624	0.75	1
35947206	0.6	0.45
36095264	0.55	0.48
36111537	0.32	0
37682654	0.48	0.73
37719786	0.33	0.75
37735413	0.4	0.64
37735841	0.39	0.57
37878101	0.33	0.32
38385928	0.47	0.25
38386065	0.46	0.83
39078510	0.64	0.67
39078517	0.64	0.72
39093743	0.58	0.25
39108108	0.68	0.57
39108196	0.31	0.41
39108205	0.31	0.39
39108207	0.31	0.39
67524624	0.44	0.43
72087254	0.44	0.21
73522790	0.33	0.18
74024204	0.52	0.26
74735702	0.41	0.71
76566467	0.33	0.23
76567230	0.57	0.37
76597456	0.52	0.86
76605104	0.58	0.18
76874510	0.63	0.8
76951462	0.37	0.91
77993332	0.33	0.82
78651326	0.14	0
79189398	0.64	0.18
85654951	0.47	0.84
85658535	0.5	0.85
86090189	0.6	0.85
86107121	0.29	0.93
86110056	0.43	0.72
86753280	0.31	0
87465658	0.41	0.81
87883999	0.62	0.38
88127676	0.64	0.74
88149758	0.3	0.79
88961389	0.48	0.82
89692278	0.86	1
92669266	0.47	0.68
94276887	0.8	0.76
94649385	0.75	0.23
94880077	0.64	0.92
96095148	0.23	1
96261284	0.29	0.78
97730958	0.39	0.87
97815056	0.44	0.72
97815280	0.46	0.16
99145556	0.55	0.26
99162112	0.47	0.21
99178982	0.52	0.21
99712159	0.67	0.27
99724540	0.5	0.6
99724578	0.64	0.6
99729514	0.6	0.83
100031251	0.44	0
100095943	0.59	0.19
100862041	0.67	0.23
100871816	0.5	0.42
101634890	0.39	0.79
102148988	0.44	0.74
103342446	0.52	0.21
103349266	0.62	0.92
103375503	0.5	0.89
103472694	0.5	0.3
103472855	0.41	0.31
103473056	0.45	0.26
103488884	0.41	0.8
103489115	0.58	0.16
106306417	0.42	0.77
106306595	0.58	0.82
106306665	0.6	0.74
106306764	0.59	0.81
106307125	0.46	0.82
106371325	0.29	0.87
106400647	0.41	0.61
106400672	0.45	0.61
106400743	0.42	0.66
106400932	0.46	0.74
106400950	0.46	0.76
106401167	0.45	0.69
106406829	0.5	0.87
106407214	0.53	0.83
106407252	0.5	0.76
106407433	0.52	0.84
106407487	0.48	0.81
106407662	0.41	0.86
106419998	0.58	0.62
106420036	0.58	0.62
106420235	0.83	0.72
106497096	0.57	0.77
106497153	0.58	0.8
106497353	0.52	0.81
106555035	0.49	0.85
106602625	0.36	0.22
106626574	0.56	0.23
106627854	0.74	0
106631093	0.64	0.17
106660688	0.35	0.77
108727109	0.47	0.23
108731497	0.25	0.11
110657471	0.3	0.86
110657984	0.5	0.62
110693395	0.58	0.24
110767491	0.36	0.16
110794829	0.52	0.22
111940020	0.58	0.61
113494365	0.41	0.3
113524658	0.64	0.77
114858770	0.67	0.18
115970061	0.6	0.25
115971487	0.86	1
116104166	0.4	0.24
116162023	0.37	0.45
116226533	0.71	0.44
116848606	0.52	0.75
116886391	0.82	0.21
116888022	0.42	0.76
122943661	0.59	0.84
123954434	0.51	0.62
124416908	0.47	0.12
124417326	0.44	0.21
124430695	0.86	0
124431062	0.44	0
124431190	0.44	0
124464328	0.49	0.25
124602348	0.4	0.71
125172370	0.69	0.33
125174363	0.67	0.9
125259935	0.5	0
126141745	0.86	1
126302623	0.78	1
126494664	0.41	0.82
126683277	0.5	0.21
127035867	0.56	0.14
128894020	0.57	0.68
129535454	0.83	1
129626509	0.25	1
129737850	0.58	0.16
129737864	0.58	0.15
129747569	0.6	1
130434804	0.5	0.94
130555368	0.47	0.86
130605375	0.62	0.24
130710740	0.5	0.92
130710773	0.5	0.88
130729182	0.55	0.81
130748514	0.7	0
130807489	0.5	0.83
130811326	0.37	0.8
130886778	0.33	0.23
132914272	0.62	1
133009913	0.5	0.62
133011451	0.3	0.1
133173324	0.33	0.86
133375256	0.5	0.68
134063509	0.33	0
134364719	0.47	0.29
134544387	0.5	0.11
134755169	0.67	0.19
134772042	0.55	0.12
134776725	0.5	0.4
134963921	0.3	0.17
135551188	0.56	0.24
135572303	0.69	0.71
135994844	0.62	0.71
136848755	0.4	0.23
137595976	0.58	0.62
137859124	0.47	0
138044957	0.67	0.86
138737447	0.58	0.91
138737483	0.56	0.75
138777655	0.31	1
139122816	0.6	1
139197460	0.37	0.82
139247906	0.83	0.33
139629066	0.27	0.67

## Sheet: chr10
Chromosome Coordinates	HCC1954BL Variant Frequency	HCC1954 Variant Frequency
313283	0.5	0.41
419977	0.71	1
419983	0.48	0.4
1036704	0.69	0.62
3148979	0.54	0.37
5129685	0.85	0.96
5405954	0.5	0.6
5425918	0.65	0.53
5486260	0.41	0.62
5486273	0.59	0.37
6041702	0.42	0.73
6048178	0.55	0.75
6538729	0.45	0.26
6567149	0.45	0.81
6593077	0.65	0.41
7645073	0.27	0.28
7838095	0.37	0.21
12111268	0.44	0.26
12111403	0.55	0.32
13191230	0.5	0.82
13246239	0.46	0.73
13279657	0.47	0.39
13748251	0.75	0.27
14990598	0.5	0.58
15016420	0.54	0.31
15146447	0.52	0.62
16834629	0.5	0.23
16910918	0.37	0.81
16958978	0.46	0.33
16988396	0.41	0.17
17019667	0.51	0.31
17064509	0.38	0.82
17064621	0.45	0.76
17153485	0.35	0.25
17153569	0.45	0.2
17187527	0.57	0.25
17193000	0.67	0.75
17319233	0.24	0
18294612	0.48	0.61
20546424	0.47	0.1
20574339	0.47	0.4
21867802	0.44	0.92
22042738	0.46	0.18
22088336	0.79	0.36
23335909	0.56	0.79
23337258	0.3	0.69
24830399	0.38	0.83
24872289	0.53	0.73
24872891	0.45	0.5
24873143	0.46	0.84
25352695	0.52	0.78
25353824	0.47	0.73
25928186	0.41	0.89
26326165	0.27	0.24
26502796	0.41	0.82
26503136	0.38	0.85
27474489	0.55	0.29
27477970	0.38	0.25
27499676	0.55	0.8
27515450	0.52	0.72
27526386	0.22	0
27727353	0.18	0
27732285	0.37	0.33
28268871	0.41	0.84
28418619	0.48	0.7
29823891	0.57	0.71
29824078	0.89	1
29852428	0.67	0.24
29879870	0.4	0.86
29931266	0.27	0.86
30669232	0.48	0.23
30941762	0.57	0.24
32181466	0.37	0.2
32785254	0.5	0.72
32785268	0.49	0.27
32896752	0.46	0.67
33509187	0.5	0.24
33550669	0.55	0.21
33592701	0.43	0.65
34660226	0.5	0.25
35342711	0.57	0.35
35466761	0.45	0.23
35812408	0.6	0.76
38286466	0.46	0.65
42409162	0.73	0.73
42409905	0.24	0
42601095	0.56	0.6
42971174	0.31	0.58
43431812	0.61	0.44
46419490	0.6	0.6
46419738	0.67	0.87
46507480	0.57	1
46507507	0.33	0.37
46507686	0.68	0.92
46507737	0.64	0.89
46507836	0.7	0.89
49090014	0.52	0.21
49791727	0.4	0.5
49791766	0.43	0.62
49791790	0.43	0.71
49985899	0.4	0.25
50337111	0.43	0.55
50348375	0.4	0.67
50348723	0.57	0.62
50494625	0.48	0.37
50542918	0.55	0.72
51773713	0.5	0.7
55425497	0.47	0.46
55562648	0.44	0.86
56093974	0.39	0.32
60247399	0.58	0.55
60258559	0.5	0.43
60675250	0.42	0.62
61538722	0.62	0.71
63628118	0.56	0.82
63647986	0.42	0.46
63829339	0.62	0.23
67710246	0.45	0.41
67710331	0.42	0
69443847	0.51	0.67
69463822	0.44	0.24
69603927	0.57	0.31
69603975	0.57	0.37
69721816	0.68	0.77
70662670	0.56	0.33
70688666	0.8	1
70773603	0.48	0.52
71061544	0.64	0.36
72301632	0.36	0.25
72781414	0.69	0.62
72785947	0.57	0.89
72785948	0.57	0.89
74564381	0.44	0.25
74566670	0.5	0.29
74567822	0.52	0.33
74569140	0.35	0.32
74586179	0.45	0.25
74593568	0.5	0.28
74705263	0.65	0.29
74726869	0.55	0.52
74765259	0.5	0.23
74818122	0.46	0.4
75535071	0.57	0.8
75541741	0.44	0.67
76458624	0.56	0.36
79429757	0.53	0.53
79430824	0.67	0.58
79463694	0.56	0.27
81696304	0.52	0.56
82024822	0.6	0.86
82024834	0.5	0.86
82030032	0.28	0.57
85964211	0.69	0.75
86121039	0.38	0.62
86263229	0.45	0.57
87888709	0.39	0.42
88014423	0.38	0.82
88193048	0.61	0.24
88412096	0.57	1
88686602	0.44	0.44
88901821	0.57	0.31
88920229	0.4	0.58
88929878	0.4	0.44
89463831	0.12	0
90340398	0.16	0.46
90340398	0.38	0.46
90343813	0.33	0.67
90344410	0.43	0.62
90346535	0.54	0.8
90575799	0.4	0.37
90761809	0.57	0.73
90997340	0.5	0.4
91089720	0.25	0
91460814	0.45	0.53
91474760	0.45	0.68
91478959	0.27	0.3
91487611	0.44	0.68
91488234	0.33	0.75
91488298	0.5	0.87
91493640	0.36	0.67
93598122	0.67	0.71
94584545	0.43	0.37
94685597	0.45	0.44
95249969	0.37	0.27
96088363	0.56	0.24
96094655	0.55	0.6
96104825	0.38	0.6
96303950	0.52	0.59
96483048	0.27	0.7
96531606	0.67	0.73
97096155	0.55	0.63
97182227	0.62	0.75
97437363	0.38	0.33
98277782	0.52	0.39
98359526	0.62	0.5
98370267	0.58	0.6
98732011	0.6	0.67
98732595	0.56	0.44
98796502	0.36	0.69
98996073	0.51	0.82
99009219	0.12	0
99115939	0.6	0.67
99131474	0.5	0.4
99150142	0.75	0.27
99209875	0.55	0.73
99340007	0.48	0.69
99340118	0.48	0.73
99366082	0.39	0.53
99366142	0.41	0.53
99400780	0.46	0.67
99494620	0.43	0.56
100180910	0.33	0.67
101156534	0.37	0.81
101441184	0.58	0.8
101492958	0.87	0.75
101553805	0.56	0.43
101594197	0.37	0.83
101629672	0.25	0.42
101629867	0.55	0.58
101647870	0.65	0.64
101967873	0.51	0.21
101970345	0.45	0.31
102006034	0.45	0.4
102017355	0.41	0.27
102041089	0.31	0.31
102285826	0.6	0.75
102674289	0.5	0.59
103358644	0.58	0.29
103548691	0.68	0.67
103567716	0.67	1
104856428	0.5	0.74
105167635	0.35	0.31
105351806	0.64	0.46
105352094	0.36	0.3
105649816	0.46	0.33
105748660	0.43	0.27
105753016	0.56	0.37
105807881	0.71	0.89
106012779	0.34	0.67
106029175	0.45	0.57
108379101	0.58	0.44
112044987	0.25	0
112048416	0.43	0.36
112714491	0.16	0
113910455	0.43	0.37
113925369	0.46	0.16
115331743	0.65	0.27
115360244	0.58	0.74
115360264	0.56	0.75
115365518	0.42	0.6
115382909	0.5	0.24
115383919	0.45	0.86
115395605	0.41	0.7
115395654	0.4	0.73
115399830	0.61	0.41
115401588	0.74	0.5
115402783	0.36	0.18
115516167	0.52	0.35
115634030	0.65	0.77
116063791	0.87	0.86
116325236	0.6	0.2
116605035	0.44	0.28
116709533	0.6	0.39
116879262	0.58	0.39
117065165	0.54	0.7
117216703	0.49	0.34
117476753	0.3	0.58
117839343	0.5	0.89
117874940	0.67	0
118226600	0.67	0.32
118353632	0.45	0.33
120060417	0.65	0.58
120343889	0.43	0.5
121265089	0.4	0.82
121576817	0.66	0.38
121586488	0.65	0.28
122653575	0.53	0.61
123288148	0.61	0.25
123586244	0.64	0.29
123663329	0.55	0.24
123832513	0.5	0.5
123834493	0.37	0.69
123836475	0.64	0.67
123836850	0.56	0.75
124056781	0.47	0.46
124086031	0.29	0.5
124179187	0.35	0.25
124600017	0.5	0.57
124732782	0.58	0.88
124732885	0.48	0.79
124790843	0.41	0.86
125591965	0.67	0.5
126507979	0.37	0.73
126673227	0.33	0.33
126673233	0.44	0.58
126676583	0.38	0.64
126676595	0.29	0.43
126676609	0.29	0.46
126676619	0.29	0.46
126676638	0.29	0.46
126676655	0.31	0.5
126676662	0.33	0.5
126681595	0.43	0.5
126681598	0.43	0.5
126681621	0.5	0.57
126681624	0.5	0.57
126681650	0.5	0.57
127520315	0.5	0.72
127714768	0.36	0.37
127743468	0.89	0.8
128009015	0.63	0.63
131455160	0.75	0.6
131867587	0.15	0
133997162	0.37	0.58
134792822	0.57	0.5
134957139	0.56	1
135010940	0.87	1
135220623	0.67	0.36
135220629	0.67	0.4
135223581	0.37	0.23

[truncated: 13 more sheets: chr11, chr12, chr13, chr14, chr15, chr16, chr17, chr18, chr19, chr20, chr21, chr22, chrX]
